# Supplementary material for: {2-[(2-Amino­cyclo­hex­yl)imino­meth­yl]phenolato}dioxidovanadium(V)
Source: Acta Crystallogr Sect E Struct Rep Online. 2012 Mar 24;68(Pt 4):m476. doi: 10.1107/S1600536812011592 (PMC3343864; doi:10.1107/S1600536812011592)
Supplement: Supplementary file 1 [file e-68-0m476-sup1.cif]

##############################################################################
#                                                                            #
# This CIF contains the data in a paper accepted for publication in          #
# Acta Crystallographica Section E. It conforms to the requirements of       #
# Notes for Authors for Acta Crystallographica Section E, and has been       #
# peer reviewed under the auspices of the IUCr Commission on Journals.       #
#                                                                            #
# Full details of the Crystallographic Information File format               #
# are given in the paper "The Crystallographic Information File (CIF):       #
# a New Standard Archive File for Crystallography" by S. R. Hall, F. H.      #
# Allen and I. D. Brown [Acta Cryst. (1991), A47, 655-685].                  #
#                                                                            #
# The current version of the core CIF dictionary is obtainable from          #
# ftp://ftp.iucr.org/pub/cif_core.dic.                                       #
#                                                                            #
# Software is freely available for graphical display of the structure(s)     #
# in this CIF. For information consult the CIF software page                 #
# http://www.iucr.org/resources/cif/software.                                #
#                                                                            #
# This file may be used for bona fide research purposes within the           #
# scientific community so long as proper attribution is given to the journal # 
# article from which it was obtained.                                        #
#                                                                            #
##############################################################################
data_I
_audit_creation_method     SHELXL-97
_chemical_name_systematic
;
{2-[(2-Aminocyclohexyl)iminomethyl]phenolato}dioxidovanadium(V)
;
_chemical_name_common     ?
_chemical_formula_moiety     'C13 H17 N2 O3 V'
_chemical_formula_sum     'C13 H17 N2 O3 V'
_chemical_formula_iupac     '[V (C13 H17 N2 O) O2]'
_chemical_formula_weight     300.23
_chemical_melting_point     ?
_symmetry_cell_setting     tetragonal
_symmetry_space_group_name_H-M     'I 41/a'
loop_
    _symmetry_equiv_pos_as_xyz
    'x, y, z'
    '-y+3/4, x+1/4, z+1/4'
    '-x+1/2, -y, z+1/2'
    'y+3/4, -x+3/4, z+3/4'
    'x+1/2, y+1/2, z+1/2'
    '-y+5/4, x+3/4, z+3/4'
    '-x+1, -y+1/2, z+1'
    'y+5/4, -x+5/4, z+5/4'
    '-x, -y, -z'
    'y-3/4, -x-1/4, -z-1/4'
    'x-1/2, y, -z-1/2'
    '-y-3/4, x-3/4, -z-3/4'
    '-x+1/2, -y+1/2, -z+1/2'
    'y-1/4, -x+1/4, -z+1/4'
    'x, y+1/2, -z'
    '-y-1/4, x-1/4, -z-1/4'
_cell_length_a     19.120(9)
_cell_length_b     19.120(9)
_cell_length_c     15.421(3)
_cell_angle_alpha     90.00
_cell_angle_beta     90.00
_cell_angle_gamma     90.00
_cell_volume     5638(4)
_cell_formula_units_Z     16
_cell_measurement_reflns_used     1125
_cell_measurement_theta_min     2.7
_cell_measurement_theta_max     24.5
_cell_measurement_temperature     298(2)
_exptl_crystal_description     block
_exptl_crystal_colour     yellow
_exptl_crystal_size_max     0.23
_exptl_crystal_size_mid     0.20
_exptl_crystal_size_min     0.20
_exptl_crystal_density_diffrn     1.415
_exptl_crystal_density_meas     ?
_exptl_crystal_density_method     'not measured'
_exptl_crystal_F_000     2496
_exptl_absorpt_coefficient_mu     0.709
_exptl_absorpt_correction_type     multi-scan
_exptl_absorpt_process_details     '(SADABS; Sheldrick, 2000)'
_exptl_absorpt_correction_T_min     0.8540
_exptl_absorpt_correction_T_max     0.8713
_exptl_special_details     ?
_diffrn_ambient_temperature     298(2)
_diffrn_radiation_type     MoK\a
_diffrn_radiation_wavelength     0.71073
_diffrn_radiation_source     'fine-focus sealed tube'
_diffrn_radiation_monochromator     graphite
_diffrn_measurement_device_type     'Bruker SMART 1000 CCD'
_diffrn_measurement_method     '\w scan'
_diffrn_detector_area_resol_mean     ?
_diffrn_reflns_number     19404
_diffrn_reflns_av_R_equivalents     0.1717
_diffrn_reflns_av_sigmaI/netI     0.1120
_diffrn_reflns_theta_min     1.70
_diffrn_reflns_theta_max     25.49
_diffrn_reflns_theta_full     25.49
_diffrn_measured_fraction_theta_max     0.967
_diffrn_measured_fraction_theta_full     0.967
_diffrn_reflns_limit_h_min     -23
_diffrn_reflns_limit_h_max     23
_diffrn_reflns_limit_k_min     -23
_diffrn_reflns_limit_k_max     23
_diffrn_reflns_limit_l_min     -18
_diffrn_reflns_limit_l_max     18
_diffrn_standards_number     0
_diffrn_standards_interval_count     ?
_diffrn_standards_interval_time     ?
_diffrn_standards_decay_%     ?
_refine_special_details
;
Refinement of <i>F</i>^2^ against ALL reflections. The weighted <i>R</i>-factor
<i>wR</i> and goodness of fit <i>S</i> are based on <i>F</i>^2^, conventional
<i>R</i>-factors <i>R</i> are based on <i>F</i>, with <i>F</i> set to zero for
negative <i>F</i>^2^. The threshold expression of <i>F</i>^2^ >
\s(<i>F</i>^2^) is used only for calculating <i>R</i>-factors(gt) <i>etc</i>.
and is not relevant to the choice of reflections for refinement.
<i>R</i>-factors based on <i>F</i>^2^ are statistically about twice as large
as those based on <i>F</i>, and <i>R</i>- factors based on ALL data will be
even larger.
;
_reflns_number_total     2537
_reflns_number_gt     1487
_reflns_threshold_expression     I>2\s(I)
_refine_ls_structure_factor_coef     Fsqd
_refine_ls_matrix_type     full
_refine_ls_R_factor_all     0.1798
_refine_ls_R_factor_gt     0.0992
_refine_ls_wR_factor_gt     0.1699
_refine_ls_wR_factor_ref     0.2025
_refine_ls_goodness_of_fit_ref     1.078
_refine_ls_restrained_S_all     1.078
_refine_ls_number_reflns     2537
_refine_ls_number_parameters     172
_refine_ls_number_restraints     0
_refine_ls_hydrogen_treatment     constr
_refine_ls_weighting_scheme     calc
_refine_ls_weighting_details
        'calc w=1/[\s^2^(Fo^2^)+(0.0708P)^2^+16.0234P] where P=(Fo^2^+2Fc^2^)/3'
_atom_sites_solution_hydrogens     geom
_atom_sites_solution_primary     direct
_atom_sites_solution_secondary     difmap
_refine_ls_shift/su_max     ?
_refine_ls_shift/su_max_lt     0.001
_refine_ls_shift/su_mean     0.000
_refine_diff_density_max     0.444
_refine_diff_density_min     -0.300
_refine_ls_extinction_method     none
_refine_ls_extinction_coef     ?
loop_
    _atom_type_symbol
    _atom_type_description
    _atom_type_scat_dispersion_real
    _atom_type_scat_dispersion_imag
    _atom_type_scat_source
    'C' 'C' 0.0033 0.0016
                         'International Tables Vol C Tables 4.2.6.8 and 6.1.1.4'
    'H' 'H' 0.0000 0.0000
                         'International Tables Vol C Tables 4.2.6.8 and 6.1.1.4'
    'N' 'N' 0.0061 0.0033
                         'International Tables Vol C Tables 4.2.6.8 and 6.1.1.4'
    'O' 'O' 0.0106 0.0060
                         'International Tables Vol C Tables 4.2.6.8 and 6.1.1.4'
    'V' 'V' 0.3005 0.5294
                         'International Tables Vol C Tables 4.2.6.8 and 6.1.1.4'
_computing_data_collection     'SMART (Bruker, 2000)'
_computing_cell_refinement     'SAINT (Bruker, 2000)'
_computing_data_reduction     'SAINT (Bruker, 2000)'
_computing_structure_solution     'SHELXTL (Sheldrick, 2008)'
_computing_structure_refinement     'SHELXTL (Sheldrick, 2008)'
_computing_molecular_graphics     'SHELXTL (Sheldrick, 2008)'
_computing_publication_material     'SHELXTL (Sheldrick, 2008)'
loop_
    _atom_site_type_symbol
    _atom_site_label
    _atom_site_fract_x
    _atom_site_fract_y
    _atom_site_fract_z
    _atom_site_U_iso_or_equiv
    _atom_site_adp_type
    _atom_site_calc_flag
    _atom_site_refinement_flags
    _atom_site_occupancy
    _atom_site_symmetry_multiplicity
    _atom_site_disorder_assembly
    _atom_site_disorder_group
    V V1 0.04762(6) 0.08630(6) 0.66104(7) 0.0417(4) Uani d . 1 1 . .
    N N1 0.1074(3) 0.0188(3) 0.5792(4) 0.0574(17) Uani d . 1 1 . .
    N N2 0.0524(3) 0.1379(3) 0.5413(3) 0.0424(14) Uani d . 1 1 . .
    H H2A 0.0122 0.1616 0.5337 0.051 Uiso calc R 1 1 . .
    H H2B 0.0872 0.1695 0.5436 0.051 Uiso calc R 1 1 . .
    O O1 0.0854(3) 0.0299(3) 0.7510(3) 0.0589(14) Uani d . 1 1 . .
    O O2 -0.0330(2) 0.0631(2) 0.6543(3) 0.0581(14) Uani d . 1 1 . .
    O O3 0.0526(3) 0.1602(2) 0.7122(3) 0.0596(14) Uani d . 1 1 . .
    C C1 0.1142(4) -0.0770(4) 0.6803(5) 0.062(2) Uani d . 1 1 . .
    C C2 0.0962(4) -0.0379(4) 0.7536(5) 0.057(2) Uani d . 1 1 . .
    C C3 0.0907(5) -0.0727(5) 0.8315(6) 0.078(3) Uani d . 1 1 . .
    H H3 0.0788 -0.0477 0.8811 0.093 Uiso calc R 1 1 . .
    C C4 0.1022(6) -0.1422(6) 0.8374(7) 0.109(4) Uani d . 1 1 . .
    H H4 0.0984 -0.1643 0.8909 0.130 Uiso calc R 1 1 . .
    C C5 0.1195(6) -0.1808(5) 0.7646(8) 0.111(4) Uani d . 1 1 . .
    H H5 0.1271 -0.2287 0.7692 0.133 Uiso calc R 1 1 . .
    C C6 0.1251(5) -0.1488(5) 0.6875(7) 0.094(3) Uani d . 1 1 . .
    H H6 0.1365 -0.1748 0.6384 0.112 Uiso calc R 1 1 . .
    C C7 0.1238(4) -0.0435(5) 0.5984(5) 0.073(3) Uani d . 1 1 . .
    H H7 0.1441 -0.0701 0.5546 0.087 Uiso calc R 1 1 . .
    C C8 0.1201(5) 0.0398(6) 0.4903(6) 0.094(3) Uani d . 1 1 . .
    H H8 0.1107 -0.0015 0.4546 0.112 Uiso calc R 1 1 . .
    C C9 0.0635(4) 0.0936(4) 0.4666(5) 0.063(2) Uani d . 1 1 . .
    H H9 0.0202 0.0670 0.4586 0.075 Uiso calc R 1 1 . .
    C C10 0.0774(7) 0.1306(6) 0.3813(6) 0.110(4) Uani d . 1 1 . .
    H H10A 0.0630 0.0998 0.3346 0.132 Uiso calc R 1 1 . .
    H H10B 0.0478 0.1717 0.3788 0.132 Uiso calc R 1 1 . .
    C C11 0.1431(8) 0.1505(8) 0.3664(10) 0.167(7) Uani d . 1 1 . .
    H H11A 0.1534 0.1903 0.4032 0.200 Uiso calc R 1 1 . .
    H H11B 0.1465 0.1661 0.3067 0.200 Uiso calc R 1 1 . .
    C C12 0.1999(6) 0.0933(7) 0.3823(7) 0.115(4) Uani d . 1 1 . .
    H H12A 0.1972 0.0579 0.3373 0.137 Uiso calc R 1 1 . .
    H H12B 0.2461 0.1141 0.3804 0.137 Uiso calc R 1 1 . .
    C C13 0.1873(5) 0.0597(7) 0.4717(8) 0.134(5) Uani d . 1 1 . .
    H H13A 0.2170 0.0187 0.4764 0.161 Uiso calc R 1 1 . .
    H H13B 0.2023 0.0926 0.5158 0.161 Uiso calc R 1 1 . .
loop_
    _atom_site_aniso_label
    _atom_site_aniso_U_11
    _atom_site_aniso_U_22
    _atom_site_aniso_U_33
    _atom_site_aniso_U_12
    _atom_site_aniso_U_13
    _atom_site_aniso_U_23
    V1 0.0364(7) 0.0422(8) 0.0467(7) 0.0001(6) 0.0060(6) -0.0070(6)
    N1 0.056(4) 0.066(4) 0.050(4) 0.032(3) 0.012(3) 0.003(3)
    N2 0.033(3) 0.039(3) 0.055(4) -0.001(3) 0.000(3) 0.006(3)
    O1 0.072(4) 0.055(3) 0.049(3) 0.009(3) -0.008(3) -0.004(3)
    O2 0.054(3) 0.049(3) 0.071(4) -0.002(2) 0.009(3) -0.005(3)
    O3 0.082(4) 0.047(3) 0.050(3) -0.010(3) 0.008(3) -0.007(2)
    C1 0.076(6) 0.061(5) 0.048(5) 0.010(4) 0.013(4) -0.001(4)
    C2 0.057(5) 0.064(6) 0.050(5) 0.002(4) -0.003(4) 0.005(4)
    C3 0.105(7) 0.073(6) 0.055(6) 0.018(5) 0.010(5) 0.002(5)
    C4 0.160(11) 0.085(8) 0.080(7) 0.024(7) 0.023(7) 0.025(7)
    C5 0.167(11) 0.051(6) 0.115(10) 0.037(6) 0.030(8) 0.003(6)
    C6 0.150(10) 0.055(6) 0.076(7) 0.040(6) 0.022(6) 0.015(5)
    C7 0.073(6) 0.097(7) 0.048(5) 0.044(5) 0.005(4) -0.012(5)
    C8 0.095(8) 0.124(8) 0.062(6) 0.045(6) 0.034(5) 0.014(6)
    C9 0.083(6) 0.063(5) 0.043(4) 0.028(5) 0.003(4) 0.002(4)
    C10 0.161(12) 0.115(9) 0.054(6) 0.037(8) 0.029(7) 0.036(6)
    C11 0.142(13) 0.200(16) 0.158(13) -0.015(12) 0.024(10) 0.123(12)
    C12 0.111(9) 0.135(10) 0.098(8) -0.012(8) 0.034(7) 0.026(7)
    C13 0.058(7) 0.215(14) 0.129(10) 0.002(7) -0.005(7) 0.079(10)
_geom_special_details
;
All e.s.d.'s (except the e.s.d. in the dihedral angle between two l.s. planes)
are estimated using the full covariance matrix. The cell e.s.d.'s are taken
into account individually in the estimation of e.s.d.'s in distances, angles
and torsion angles; correlations between e.s.d.'s in cell parameters are only
used when they are defined by crystal symmetry. An approximate (isotropic)
treatment of cell e.s.d.'s is used for estimating e.s.d.'s involving l.s.
planes.
;
loop_
    _geom_bond_atom_site_label_1
    _geom_bond_atom_site_label_2
    _geom_bond_site_symmetry_2
    _geom_bond_distance
    _geom_bond_publ_flag
    V1 O2 . 1.607(5) y
    V1 O3 . 1.621(5) y
    V1 O1 . 1.900(5) y
    V1 N2 . 2.095(5) y
    V1 N1 . 2.137(6) y
    N1 C7 . 1.267(9) ?
    N1 C8 . 1.448(10) ?
    N2 C9 . 1.447(8) ?
    N2 H2A . 0.9000 ?
    N2 H2B . 0.9000 ?
    O1 C2 . 1.314(8) ?
    C1 C6 . 1.394(11) ?
    C1 C2 . 1.398(10) ?
    C1 C7 . 1.428(11) ?
    C2 C3 . 1.377(11) ?
    C3 C4 . 1.350(12) ?
    C3 H3 . 0.9300 ?
    C4 C5 . 1.383(13) ?
    C4 H4 . 0.9300 ?
    C5 C6 . 1.342(13) ?
    C5 H5 . 0.9300 ?
    C6 H6 . 0.9300 ?
    C7 H7 . 0.9300 ?
    C8 C13 . 1.370(12) ?
    C8 C9 . 1.536(11) ?
    C8 H8 . 0.9800 ?
    C9 C10 . 1.517(11) ?
    C9 H9 . 0.9800 ?
    C10 C11 . 1.332(15) ?
    C10 H10A . 0.9700 ?
    C10 H10B . 0.9700 ?
    C11 C12 . 1.561(17) ?
    C11 H11A . 0.9700 ?
    C11 H11B . 0.9700 ?
    C12 C13 . 1.541(13) ?
    C12 H12A . 0.9700 ?
    C12 H12B . 0.9700 ?
    C13 H13A . 0.9700 ?
    C13 H13B . 0.9700 ?
loop_
    _geom_angle_atom_site_label_1
    _geom_angle_atom_site_label_2
    _geom_angle_atom_site_label_3
    _geom_angle_site_symmetry_1
    _geom_angle_site_symmetry_3
    _geom_angle
    _geom_angle_publ_flag
    O2 V1 O3 . . 109.2(3) ?
    O2 V1 O1 . . 104.8(2) ?
    O3 V1 O1 . . 96.7(2) ?
    O2 V1 N2 . . 96.6(2) ?
    O3 V1 N2 . . 90.9(2) ?
    O1 V1 N2 . . 153.4(2) ?
    O2 V1 N1 . . 108.0(2) ?
    O3 V1 N1 . . 141.5(3) ?
    O1 V1 N1 . . 83.4(2) ?
    N2 V1 N1 . . 75.0(2) ?
    C7 N1 C8 . . 116.1(7) ?
    C7 N1 V1 . . 124.2(5) ?
    C8 N1 V1 . . 118.8(5) ?
    C9 N2 V1 . . 115.6(4) ?
    C9 N2 H2A . . 108.4 ?
    V1 N2 H2A . . 108.4 ?
    C9 N2 H2B . . 108.4 ?
    V1 N2 H2B . . 108.4 ?
    H2A N2 H2B . . 107.4 ?
    C2 O1 V1 . . 129.9(5) ?
    C6 C1 C2 . . 119.9(8) ?
    C6 C1 C7 . . 119.5(8) ?
    C2 C1 C7 . . 120.5(7) ?
    O1 C2 C3 . . 119.4(7) ?
    O1 C2 C1 . . 122.8(7) ?
    C3 C2 C1 . . 117.9(8) ?
    C4 C3 C2 . . 121.4(9) ?
    C4 C3 H3 . . 119.3 ?
    C2 C3 H3 . . 119.3 ?
    C3 C4 C5 . . 120.7(10) ?
    C3 C4 H4 . . 119.7 ?
    C5 C4 H4 . . 119.7 ?
    C6 C5 C4 . . 119.7(9) ?
    C6 C5 H5 . . 120.1 ?
    C4 C5 H5 . . 120.1 ?
    C5 C6 C1 . . 120.4(9) ?
    C5 C6 H6 . . 119.8 ?
    C1 C6 H6 . . 119.8 ?
    N1 C7 C1 . . 126.6(7) ?
    N1 C7 H7 . . 116.7 ?
    C1 C7 H7 . . 116.7 ?
    C13 C8 N1 . . 115.6(9) ?
    C13 C8 C9 . . 115.2(9) ?
    N1 C8 C9 . . 107.0(6) ?
    C13 C8 H8 . . 106.1 ?
    N1 C8 H8 . . 106.1 ?
    C9 C8 H8 . . 106.1 ?
    N2 C9 C10 . . 116.3(7) ?
    N2 C9 C8 . . 107.8(6) ?
    C10 C9 C8 . . 113.3(7) ?
    N2 C9 H9 . . 106.2 ?
    C10 C9 H9 . . 106.2 ?
    C8 C9 H9 . . 106.2 ?
    C11 C10 C9 . . 116.6(11) ?
    C11 C10 H10A . . 108.1 ?
    C9 C10 H10A . . 108.1 ?
    C11 C10 H10B . . 108.1 ?
    C9 C10 H10B . . 108.1 ?
    H10A C10 H10B . . 107.3 ?
    C10 C11 C12 . . 115.4(11) ?
    C10 C11 H11A . . 108.4 ?
    C12 C11 H11A . . 108.4 ?
    C10 C11 H11B . . 108.4 ?
    C12 C11 H11B . . 108.4 ?
    H11A C11 H11B . . 107.5 ?
    C13 C12 C11 . . 108.9(10) ?
    C13 C12 H12A . . 109.9 ?
    C11 C12 H12A . . 109.9 ?
    C13 C12 H12B . . 109.9 ?
    C11 C12 H12B . . 109.9 ?
    H12A C12 H12B . . 108.3 ?
    C8 C13 C12 . . 116.7(9) ?
    C8 C13 H13A . . 108.1 ?
    C12 C13 H13A . . 108.1 ?
    C8 C13 H13B . . 108.1 ?
    C12 C13 H13B . . 108.1 ?
    H13A C13 H13B . . 107.3 ?
loop_
    _geom_hbond_atom_site_label_D
    _geom_hbond_atom_site_label_H
    _geom_hbond_atom_site_label_A
    _geom_hbond_site_symmetry_A
    _geom_hbond_distance_DH
    _geom_hbond_distance_HA
    _geom_hbond_distance_DA
    _geom_hbond_angle_DHA
    N2 H2B O2 12_667 0.90 2.26 3.099(7) 155
    N2 H2B O3 12_667 0.90 2.55 3.229(7) 133
    N2 H2A O3 14_556 0.90 2.07 2.948(7) 166
data_global
_journal_date_recd_electronic     2012-03-09
_journal_date_accepted     2012-03-17
_journal_name_full     'Acta Crystallographica, Section E'
_journal_year     2012
_journal_volume     68
_journal_issue      4
_journal_page_first     m476
_journal_page_last     m476
_journal_paper_category     QM
_journal_paper_doi     10.1107/S1600536812011592
_journal_coeditor_code     HB6676
_publ_contact_author_name     'Xin-Zhi Sun'
_publ_contact_author_address
;
College of Chemistry and Pharmaceutical Sciences
Qingdao Agricultural University
Qingdao 266109
People's Republic of China
;
_publ_contact_author_email     xinzhi_sun@126.com
_publ_contact_author_fax     ?
_publ_contact_author_phone     ?
_publ_section_title
;
{2-[(2-Aminocyclohexyl)iminomethyl]phenolato}dioxidovanadium(V)
;
loop_
    _publ_author_name
    _publ_author_address
    'Xin-Zhi Sun'
;
College of Chemistry and Pharmaceutical Sciences
Qingdao Agricultural University
Qingdao 266109
People's Republic of China
;
