# Supplementary material for: {2-[(2-Amino­cyclo­hex­yl)imino­meth­yl]phenolato}dioxidovanadium(V)
Source: Acta Crystallogr Sect E Struct Rep Online. 2012 Mar 24;68(Pt 4):m476. doi: 10.1107/S1600536812011592 (PMC3343864; doi:10.1107/S1600536812011592)
Supplement: Supplementary file 2 [file e-68-0m476-Isup2.hkl]

# 
# h,k,l, Fc-squared, Fo-squared, sigma(Fo-squared) and status flag 
# 
data_I
_shelx_title ' A in    I41/a' 
_shelx_refln_list_code          4 
_shelx_F_calc_maximum      517.54 
_exptl_crystal_F_000      2496.00 
_reflns_d_resolution_high  0.8256 
 
loop_ 
 _symmetry_equiv_pos_as_xyz 
 'x, y, z' 
 '-y+3/4, x+1/4, z+1/4' 
 '-x+1/2, -y, z+1/2' 
 'y+3/4, -x+3/4, z+3/4' 
 'x+1/2, y+1/2, z+1/2' 
 '-y+5/4, x+3/4, z+3/4' 
 '-x+1, -y+1/2, z+1' 
 'y+5/4, -x+5/4, z+5/4' 
 '-x, -y, -z' 
 'y-3/4, -x-1/4, -z-1/4' 
 'x-1/2, y, -z-1/2' 
 '-y-3/4, x-3/4, -z-3/4' 
 '-x+1/2, -y+1/2, -z+1/2' 
 'y-1/4, -x+1/4, -z+1/4' 
 'x, y+1/2, -z' 
 '-y-1/4, x-1/4, -z-1/4' 
 
_cell_length_a    19.1200 
_cell_length_b    19.1200 
_cell_length_c    15.4210 
_cell_angle_alpha  90.000 
_cell_angle_beta   90.000 
_cell_angle_gamma  90.000 
 
_shelx_F_squared_multiplier     1.000 
 
loop_ 
 _refln_index_h 
 _refln_index_k 
 _refln_index_l 
 _refln_F_squared_calc 
 _refln_F_squared_meas 
 _refln_F_squared_sigma 
 _refln_observed_status 
   0   2   0        4.40      -55.56     37.04 o 
   2   2   0    46506.95    49591.55    364.44 o 
  -2   4   0    25287.58    27539.16    418.71 o 
   0   4   0   267852.13   292304.06   3603.81 o 
   2   4   0    70259.25    72110.44   1094.71 o 
   4   4   0    13032.91    11758.42    289.97 o 
  -4   6   0    26395.52    24595.41    459.71 o 
  -2   6   0   259588.42   255106.56   3167.62 o 
   0   6   0    19859.48    18604.25    317.98 o 
   2   6   0    36203.70    37634.66    657.13 o 
   6   6   0     1146.50     1204.83    234.77 o 
  -6   8   0    54781.43    48400.88   1422.59 o 
  -2   8   0     3816.66     3253.36    289.54 o 
   0   8   0    44974.00    47444.70    743.05 o 
   2   8   0    11179.27    12441.25    461.71 o 
   4   8   0    17740.77    14906.60    388.89 o 
   6   8   0       47.60      -30.52    129.15 o 
   8   8   0        3.83        0.16    143.03 o 
  -8  10   0    21185.45    17451.48    653.58 o 
  -6  10   0      130.17       -2.23    196.89 o 
  -4  10   0     6896.45     7598.73    462.11 o 
  -2  10   0    13665.95    12395.28    526.23 o 
   0  10   0      277.45      301.48    137.84 o 
   2  10   0     3885.00     4584.90    281.66 o 
   4  10   0     1575.61     1671.45    217.39 o 
   6  10   0    21756.49    18681.75    494.02 o 
   8  10   0      599.08      795.17    243.65 o 
  10  10   0     2999.48     4065.45    458.22 o 
 -10  12   0        0.09      181.19    287.57 o 
  -8  12   0     2739.90     2584.02    409.21 o 
  -6  12   0     3084.40     3075.63    396.16 o 
  -4  12   0    28061.47    26032.10    771.08 o 
  -2  12   0     5798.56     5936.05    482.69 o 
   0  12   0     1410.50     1326.92    194.81 o 
   2  12   0    18329.00    16777.53    471.28 o 
   4  12   0     1859.45     1512.41    243.41 o 
   6  12   0     9413.34     8163.79    492.99 o 
   8  12   0      650.46      478.03    252.75 o 
  10  12   0    10211.27     9674.99    646.42 o 
  12  12   0     8958.73     9322.62   1380.33 o 
 -12  14   0       25.52      603.77    392.73 o 
 -10  14   0     3163.31     3390.44    570.32 o 
  -8  14   0      677.75     1434.19    373.30 o 
  -6  14   0     8050.26     7183.79    600.27 o 
  -4  14   0     2341.15     2110.27    386.45 o 
  -2  14   0    17584.09    15763.61    696.05 o 
   0  14   0    10133.03     9614.68    614.77 o 
   2  14   0    25908.06    24036.46    792.10 o 
   4  14   0      131.65      180.17    192.88 o 
   6  14   0      281.76      339.51    228.51 o 
   8  14   0    14748.95    14007.93    771.23 o 
  10  14   0       13.62      287.61    325.17 o 
  12  14   0       50.33      -22.87    352.50 o 
  14  14   0      484.58      503.52    429.05 o 
 -14  16   0     2308.94     2726.18    724.93 o 
 -12  16   0      261.88     1054.19    469.68 o 
 -10  16   0     2141.61     1879.44    513.88 o 
  -8  16   0      518.43      602.44    375.74 o 
  -6  16   0     5642.93     5744.67    738.96 o 
  -4  16   0     2727.75     2933.43    472.67 o 
  -2  16   0     2748.66     2619.03    456.73 o 
   2  16   0        0.10       45.50    259.81 o 
   6  16   0      355.42      287.57    299.06 o 
   8  16   0     1602.97     1503.93    442.22 o 
  10  16   0        5.33      -43.60    356.38 o 
  12  16   0      547.16      449.97    420.74 o 
  14  16   0     3355.03     3889.29    728.22 o 
  16  16   0      247.68      906.97    549.38 o 
 -14  18   0     2336.17     2457.50    660.37 o 
 -12  18   0       16.13       22.46    453.94 o 
 -10  18   0      249.42      396.46    446.81 o 
  -8  18   0      790.08     1411.13    598.75 o 
  -6  18   0      520.13      667.43    356.84 o 
  -4  18   0       26.42      362.86    353.46 o 
  -2  18   0      309.83      459.57    330.47 o 
   0  18   0     8273.26     6851.44    803.49 o 
   2  18   0     1661.09     2378.47    483.58 o 
   4  18   0     3970.30     2752.83    503.55 o 
   6  18   0     1800.84     1424.69    709.05 o 
   8  18   0      238.41      439.76    519.87 o 
  10  18   0     2864.63     1082.62   1298.60 o 
  12  18   0        1.10      369.80    875.69 o 
  14  18   0      174.76     1214.35    734.27 o 
 -10  20   0      111.28      344.03    456.85 o 
  -8  20   0     1460.95     1231.37    521.80 o 
  -6  20   0      216.76      309.42    385.75 o 
  -4  20   0     2190.33     3463.85    603.51 o 
  -2  20   0     1345.06     1002.49    415.47 o 
   0  20   0      976.39      484.53    427.43 o 
   2  20   0        0.29      431.51    697.62 o 
   4  20   0       48.91      241.50    368.63 o 
   6  20   0     4126.23     2542.94   1407.50 o 
   8  20   0     1158.17     1115.33   1162.67 o 
  10  20   0      537.58        7.29   1321.69 o 
  -6  22   0     1234.31     1337.67    545.54 o 
  -4  22   0      193.35      442.07    493.69 o 
  -2  22   0        2.69      -40.78    452.95 o 
   0  22   0      148.60      544.86    484.08 o 
   2  22   0     2536.24     2743.10    615.27 o 
   4  22   0      628.82      -33.07    678.60 o 
   6  22   0      101.68     -270.71    900.52 o 
   0   1   1   109708.64   117980.55    587.95 o 
  -1   2   1     3458.71     3559.66     74.63 o 
   1   2   1    20167.06    20801.38    164.06 o 
  -2   3   1     4799.68     5008.48    112.22 o 
   0   3   1     3919.89     4781.59    101.43 o 
   2   3   1    77481.73    81456.48    424.08 o 
  -3   4   1    33387.30    36016.62    317.01 o 
  -1   4   1   147204.80   160650.77   1753.43 o 
   1   4   1    48332.12    55994.79    465.65 o 
   3   4   1    58415.83    63351.70    434.42 o 
  -4   5   1     2209.37     2004.06    127.97 o 
  -2   5   1    37855.29    34163.46    516.57 o 
   0   5   1     5799.38     5890.52    147.50 o 
   2   5   1     2910.19     2602.80    120.91 o 
   4   5   1     4694.07     4808.48    156.58 o 
  -5   6   1     4441.05     4511.74    180.44 o 
  -3   6   1    18709.15    17726.72    271.01 o 
   1   6   1     7063.59     8177.42    175.99 o 
   5   6   1     3207.56     3507.13    169.25 o 
  -6   7   1     5650.40     6479.14    217.71 o 
  -4   7   1      594.32      542.93    100.69 o 
  -2   7   1     6481.72     6484.25    193.80 o 
   0   7   1      819.04     1089.55     98.09 o 
   2   7   1     2358.03     2956.50    144.14 o 
   4   7   1    13484.49    11782.45    273.86 o 
   6   7   1      512.49      765.53    124.33 o 
  -7   8   1     3318.81     3899.19    200.90 o 
  -5   8   1    21514.56    18011.51    319.08 o 
  -3   8   1    22091.75    23855.28    451.58 o 
  -1   8   1    29272.55    30432.08    339.57 o 
   1   8   1     5634.14     6152.65    226.47 o 
   3   8   1      467.36      550.16    101.35 o 
   5   8   1     8159.46     8469.05    244.24 o 
   7   8   1     1045.35     1471.53    160.62 o 
  -8   9   1       47.50      -42.91    120.16 o 
  -6   9   1    14369.58    13804.06    307.53 o 
  -4   9   1    11059.74    11491.19    294.86 o 
  -2   9   1     1884.95     2018.78    152.31 o 
   0   9   1    12974.75    12132.23    226.67 o 
   2   9   1    11249.29    10954.79    242.27 o 
   4   9   1        9.73      289.92    105.97 o 
   6   9   1      510.13      283.76    113.97 o 
   8   9   1     3496.99     4103.85    227.04 o 
  -9  10   1    10072.32     8900.38    513.07 o 
  -7  10   1     1919.44     1771.63    222.83 o 
  -5  10   1      283.88      466.32    129.45 o 
  -3  10   1    15714.81    14276.54    339.20 o 
  -1  10   1     8451.42     8297.99    235.51 o 
   1  10   1     6913.78     7404.33    220.25 o 
   3  10   1     5275.07     6022.17    248.09 o 
   5  10   1     1383.67     1427.04    159.94 o 
   7  10   1     1213.30     1684.94    170.94 o 
   9  10   1     5028.07     4683.58    327.10 o 
 -10  11   1      381.82      119.42    192.14 o 
  -8  11   1      172.22      338.00    169.90 o 
  -6  11   1     3555.41     3907.55    281.97 o 
  -4  11   1    30972.71    29643.55    721.15 o 
  -2  11   1     3394.47     2904.00    189.19 o 
   0  11   1     5825.46     6736.15    211.27 o 
   4  11   1     3225.25     3186.94    213.24 o 
   6  11   1    11656.78    11942.63    354.14 o 
   8  11   1     3044.23     3176.71    250.47 o 
  10  11   1     6371.95     5328.68    365.91 o 
 -11  12   1      186.68      350.62    218.12 o 
  -9  12   1      905.21     1120.52    238.73 o 
  -7  12   1     6889.87     5690.52    351.19 o 
  -5  12   1      791.84      920.17    192.81 o 
  -3  12   1     9141.89     7458.76    385.64 o 
  -1  12   1        3.52       68.08    138.83 o 
   1  12   1       14.77       83.92    110.25 o 
   3  12   1     9150.59     8828.15    315.85 o 
   5  12   1     1806.86     1440.67    176.87 o 
   7  12   1     1395.70     1134.42    177.21 o 
   9  12   1      177.46      143.88    197.97 o 
  11  12   1     5762.30     5856.68    681.57 o 
 -12  13   1      160.59       67.26    245.58 o 
 -10  13   1       49.61       56.63    195.46 o 
  -8  13   1     3075.35     3455.05    324.79 o 
  -6  13   1     6726.60     6387.90    505.51 o 
  -4  13   1      878.99      787.00    197.83 o 
  -2  13   1      173.35      179.41    163.46 o 
   0  13   1      526.79      731.85    179.92 o 
   2  13   1    24930.58    21317.59    434.18 o 
   4  13   1      562.46      740.90    154.38 o 
   6  13   1     1463.80     1383.35    188.58 o 
   8  13   1     2967.98     3121.89    277.36 o 
  10  13   1     1179.35     1296.67    284.57 o 
  12  13   1     1705.45     1999.47    331.55 o 
 -13  14   1      465.52      582.61    289.18 o 
 -11  14   1      932.67     1105.20    307.97 o 
  -9  14   1     1178.36     1479.91    294.71 o 
  -7  14   1     3168.69     3434.87    409.79 o 
  -5  14   1      227.16      161.66    175.52 o 
  -3  14   1     3158.38     3118.02    301.88 o 
  -1  14   1     8227.47     7942.48    454.01 o 
   1  14   1      338.30      393.31    168.00 o 
   3  14   1     6554.32     7851.47    498.15 o 
   5  14   1      612.69     1037.70    180.47 o 
   7  14   1     1480.53     1569.96    222.93 o 
   9  14   1     2151.36     2593.85    331.80 o 
  11  14   1      424.67       90.68    243.21 o 
  13  14   1      357.82      391.80    293.44 o 
 -14  15   1        9.80      466.68    320.29 o 
 -10  15   1     1853.29     2006.29    385.10 o 
  -8  15   1      215.85      162.37    237.26 o 
  -6  15   1        0.59      278.48    221.50 o 
  -4  15   1     1060.86     1202.94    228.27 o 
  -2  15   1    10770.28     8950.90    446.91 o 
   0  15   1     2564.13     3154.74    307.36 o 
   4  15   1      366.08      207.20    166.33 o 
   8  15   1     3561.56     3497.53    327.27 o 
  10  15   1     1487.73     1270.88    323.06 o 
  12  15   1       89.45      137.99    287.26 o 
  14  15   1     1024.74      851.53    361.29 o 
 -15  16   1      780.68     1052.15    381.52 o 
 -13  16   1      408.72      775.29    320.07 o 
 -11  16   1     1884.33     2010.38    558.26 o 
  -9  16   1      154.91       93.93    271.81 o 
  -7  16   1        3.40      344.93    233.96 o 
  -5  16   1     4231.44     4146.67    381.94 o 
  -3  16   1      234.57      668.92    208.24 o 
  -1  16   1     3750.41     3846.62    347.52 o 
   1  16   1      210.40      166.91    182.34 o 
   3  16   1       98.86      239.81    190.30 o 
   5  16   1     5141.05     4264.28    358.07 o 
   7  16   1      751.81      729.26    288.09 o 
   9  16   1       95.38      230.69    266.49 o 
  11  16   1      245.46      141.53    324.69 o 
  13  16   1     1876.43     2552.04    471.39 o 
  15  16   1      174.93      455.95    361.62 o 
 -14  17   1     1243.36     1613.15    433.66 o 
 -12  17   1       30.52      552.10    311.12 o 
 -10  17   1       23.02      -66.95    298.76 o 
  -8  17   1       61.66      321.88    290.93 o 
  -6  17   1     2401.80     2143.42    322.62 o 
  -4  17   1     3606.98     3538.68    386.70 o 
  -2  17   1      106.57      378.76    219.62 o 
   0  17   1      759.40      825.78    227.94 o 
   2  17   1      804.98      569.51    226.84 o 
   4  17   1     4188.97     3776.94    367.71 o 
   6  17   1      965.63      894.71    304.96 o 
   8  17   1      201.61       70.79    417.58 o 
  10  17   1       50.96      791.13    556.15 o 
  12  17   1        1.26      469.54    344.34 o 
  14  17   1      703.41      350.26    354.82 o 
 -13  18   1      278.08      543.06    359.95 o 
 -11  18   1        7.34      170.88    348.59 o 
  -9  18   1      953.54      885.52    353.70 o 
  -7  18   1        4.54       70.46    263.30 o 
  -5  18   1      740.34      871.63    270.93 o 
  -3  18   1        1.36      437.97    243.75 o 
  -1  18   1      162.12      228.68    213.47 o 
   1  18   1     4419.48     4958.60    488.96 o 
   3  18   1      160.65      406.09    230.05 o 
   5  18   1     1607.23     1193.88    296.15 o 
   7  18   1       13.59      312.14    445.81 o 
   9  18   1      823.45      355.56    382.15 o 
  11  18   1      929.92     1413.70    723.14 o 
  13  18   1      238.63      743.43    555.30 o 
 -12  19   1        4.36      318.44    345.36 o 
 -10  19   1      472.71      629.35    355.76 o 
  -8  19   1      548.06      479.99    326.70 o 
  -4  19   1      336.77      972.55    344.99 o 
  -2  19   1      682.81      749.65    290.50 o 
   0  19   1     1079.69     1117.67    324.41 o 
   2  19   1     1515.70     1396.78    324.26 o 
   4  19   1       48.76      204.15    249.60 o 
   6  19   1       53.88      -46.18    442.29 o 
   8  19   1       14.32     -131.70    399.42 o 
  10  19   1     1069.11     1440.96    932.64 o 
  12  19   1       20.21      540.81    645.26 o 
 -11  20   1      309.79      513.57    365.49 o 
  -9  20   1     1124.82      806.99    374.84 o 
  -7  20   1       85.76      530.27    264.64 o 
  -5  20   1      398.61      922.49    290.75 o 
  -3  20   1     1764.87     1797.79    346.34 o 
  -1  20   1       24.63       17.05    278.82 o 
   1  20   1      818.00     1050.50    310.25 o 
   3  20   1       92.37      247.31    249.07 o 
   5  20   1      559.47      546.15    368.64 o 
   7  20   1     1397.90      680.61    467.46 o 
   9  20   1       72.63      191.72    435.74 o 
  11  20   1        0.87     1234.58    719.40 o 
  -8  21   1        2.95      118.68    321.99 o 
  -6  21   1       54.36      473.56    284.74 o 
  -4  21   1      808.77     1268.68    313.27 o 
  -2  21   1      130.57       38.44    293.50 o 
   0  21   1      104.00       54.92    285.54 o 
   2  21   1      420.67      223.80    292.95 o 
   4  21   1      238.14       24.35    289.99 o 
   6  21   1      388.15      200.64    482.49 o 
   8  21   1      720.15      223.07    660.17 o 
  -7  22   1     1190.68     1081.60    407.19 o 
  -5  22   1       35.97      704.60    353.38 o 
  -3  22   1      600.72      722.72    355.81 o 
  -1  22   1      139.63      203.32    328.51 o 
   1  22   1      107.71      155.38    330.66 o 
   3  22   1     1297.70     1217.95    373.73 o 
   5  22   1       29.18     -577.01    515.08 o 
   7  22   1      118.58      669.68    537.81 o 
  -2  23   1      589.87      869.36    463.99 o 
   0  23   1      211.02      100.74    346.59 o 
   2  23   1      474.18      374.82    352.40 o 
   0   2   2    13862.90    15607.22    167.08 o 
   2   2   2    69709.88    72019.45    399.19 o 
  -1   3   2    28920.70    28853.45    273.18 o 
   1   3   2    22842.02    21898.45    213.39 o 
   3   3   2   134786.23   155088.86    812.02 o 
  -2   4   2      109.14      131.55     69.95 o 
   2   4   2     6900.32     7383.36    157.59 o 
   4   4   2     2403.63     2652.70    137.58 o 
  -3   5   2    24835.27    24440.14    292.24 o 
  -1   5   2     7317.95     7967.71    182.86 o 
   1   5   2     3808.43     4706.04    165.29 o 
   3   5   2     6595.60     7008.44    211.54 o 
   5   5   2        6.14       26.77     71.21 o 
  -4   6   2      583.29      481.51     89.37 o 
  -2   6   2     3992.27     4244.03    145.52 o 
   0   6   2     7250.52     8099.61    176.82 o 
   2   6   2      976.95      630.71     97.91 o 
   4   6   2     6743.36     7687.38    238.63 o 
   6   6   2     2824.70     3076.02    174.18 o 
  -5   7   2     7125.59     6391.60    215.25 o 
  -3   7   2    10835.34    10547.14    251.57 o 
   1   7   2     1144.50     1446.09    117.86 o 
   3   7   2     1096.99      954.05    110.41 o 
   5   7   2     8532.19     8410.67    218.61 o 
   7   7   2      151.57      422.01    117.13 o 
  -6   8   2     2465.11     2582.73    173.16 o 
  -4   8   2     2380.56     2798.71    180.78 o 
  -2   8   2    30647.62    28449.99    401.86 o 
   0   8   2     3552.27     3877.74    154.95 o 
   2   8   2      817.10     1311.02    122.93 o 
   4   8   2      622.81      786.04    118.15 o 
   6   8   2     1031.76      943.79    132.80 o 
   8   8   2     1903.60     1673.74    170.24 o 
  -7   9   2      646.61      761.71    149.73 o 
  -5   9   2    13595.75    14299.29    419.26 o 
  -3   9   2     1349.20     1166.83    142.95 o 
  -1   9   2     5226.73     5937.75    211.90 o 
   1   9   2    39229.80    36688.98    459.61 o 
   3   9   2     1965.72     1827.34    150.25 o 
   5   9   2      973.72      950.59    132.45 o 
   7   9   2      177.28      281.39    127.86 o 
   9   9   2    16893.89    15973.06    453.32 o 
  -8  10   2      163.32      121.32    156.87 o 
  -6  10   2     3967.75     3526.15    220.01 o 
  -4  10   2       59.88      176.69    114.98 o 
  -2  10   2      142.47       67.72     99.12 o 
   0  10   2     1681.76     2055.25    159.77 o 
   2  10   2      274.51      253.98    101.35 o 
   4  10   2     3846.76     4259.73    212.57 o 
   6  10   2     4588.60     4893.97    243.21 o 
   8  10   2       14.49      -37.98    130.06 o 
  10  10   2      175.84       92.24    171.28 o 
  -9  11   2     1674.27     1700.19    248.49 o 
  -7  11   2     2011.66     1840.12    224.46 o 
  -5  11   2     6540.81     6606.33    372.48 o 
  -3  11   2    34805.57    30400.54    656.15 o 
  -1  11   2      328.38      228.32    136.10 o 
   1  11   2      206.77      348.73    110.71 o 
   3  11   2     6561.12     7247.05    260.57 o 
   5  11   2     8623.12     9015.63    303.37 o 
   7  11   2    10732.17    10336.42    336.29 o 
   9  11   2       77.23        8.30    173.27 o 
  11  11   2     1892.71     1319.09    249.57 o 
 -10  12   2     5779.34     4992.02    368.16 o 
  -8  12   2      795.20      990.54    217.14 o 
  -6  12   2     4931.94     4167.10    309.15 o 
  -4  12   2     1859.11     1727.30    222.17 o 
  -2  12   2    10482.16     9909.69    454.03 o 
   0  12   2     3488.28     3941.90    243.30 o 
   2  12   2       81.75      157.75    115.24 o 
   4  12   2      265.28      287.60    129.42 o 
   6  12   2      263.44      336.93    144.81 o 
   8  12   2     1364.56     1075.81    220.93 o 
  10  12   2     2344.55     2162.01    299.84 o 
  12  12   2       42.74      173.04    197.65 o 
 -11  13   2      120.15      189.25    228.56 o 
  -9  13   2       46.39      105.06    202.99 o 
  -7  13   2     7599.71     7075.72    401.56 o 
  -5  13   2      713.08      779.63    193.91 o 
  -3  13   2      107.03      188.44    153.31 o 
  -1  13   2     4564.48     5204.73    325.75 o 
   1  13   2     4232.54     3713.13    250.10 o 
   3  13   2    11217.52    10929.11    318.48 o 
   5  13   2      445.53      200.33    146.62 o 
   7  13   2      761.74      389.21    165.27 o 
   9  13   2       27.08      -55.68    192.86 o 
  11  13   2     1715.48     1880.85    301.69 o 
  13  13   2     1078.41     1612.19    325.05 o 
 -12  14   2     1179.00     1291.33    325.00 o 
 -10  14   2      498.87      712.44    247.68 o 
  -8  14   2      764.11      920.44    243.19 o 
  -6  14   2      823.29      555.85    210.47 o 
  -4  14   2     4206.49     4213.59    328.53 o 
  -2  14   2       75.81      380.08    179.15 o 
   0  14   2      309.85      828.08    189.95 o 
   2  14   2      211.49       73.06    156.01 o 
   4  14   2      649.78      528.87    179.67 o 
   6  14   2     3079.18     3379.97    253.84 o 
   8  14   2      444.37      769.62    223.89 o 
  10  14   2      470.20      711.03    236.88 o 
  12  14   2      141.95      674.87    262.95 o 
  14  14   2      819.89      891.61    335.27 o 
 -13  15   2       35.68      539.46    318.75 o 
 -11  15   2     1779.19     2520.89    386.70 o 
  -9  15   2      892.53     1432.84    315.31 o 
  -7  15   2      170.68      433.17    237.21 o 
  -5  15   2      119.80      191.16    179.92 o 
  -3  15   2      917.87      872.44    214.36 o 
  -1  15   2    21337.20    17928.81    523.80 o 
   1  15   2       32.64      213.54    183.07 o 
   3  15   2     1376.35     1192.20    230.40 o 
   5  15   2     1560.74     1184.18    204.15 o 
   7  15   2     5036.13     5429.97    352.32 o 
   9  15   2     2709.83     2166.48    323.10 o 
  11  15   2       21.22      460.81    254.45 o 
  13  15   2     1706.45     1500.22    358.03 o 
  15  15   2      201.83     1310.88    688.82 o 
 -14  16   2      358.41      595.64    330.49 o 
 -12  16   2      244.79      662.47    320.88 o 
 -10  16   2       49.45      128.84    272.96 o 
  -8  16   2     2098.38     1912.28    371.20 o 
  -6  16   2      408.62      445.94    221.38 o 
  -4  16   2       15.00      365.25    201.84 o 
  -2  16   2     1026.57      861.84    222.54 o 
   0  16   2        1.78      254.00    183.43 o 
   2  16   2     2634.38     2278.03    293.29 o 
   4  16   2      130.09     -150.74    185.96 o 
   6  16   2      631.05      996.66    294.94 o 
  10  16   2     2319.17     2379.50    374.29 o 
  12  16   2      105.20      324.99    281.92 o 
  14  16   2        2.61      562.91    368.63 o 
  16  16   2       15.58      256.40    338.35 o 
 -15  17   2     1907.37     2150.03    424.37 o 
 -13  17   2     1256.97     1782.40    474.16 o 
 -11  17   2      486.41      542.51    323.93 o 
  -9  17   2      202.90      186.79    291.25 o 
  -7  17   2      319.82      423.42    271.82 o 
  -5  17   2     2989.16     2850.23    354.67 o 
  -3  17   2     1067.79      968.78    261.55 o 
  -1  17   2        0.77      170.43    188.41 o 
   1  17   2     2451.56     3129.14    341.11 o 
   3  17   2     1249.18     1197.06    251.71 o 
   5  17   2     7876.86     7837.52    484.17 o 
   7  17   2       53.03       52.58    403.74 o 
   9  17   2      211.44      375.98    375.64 o 
  11  17   2     1845.86     2352.21    459.95 o 
  13  17   2     1613.85     2231.38    436.30 o 
  15  17   2      220.35      743.68    364.09 o 
 -14  18   2       20.22      861.16    372.82 o 
 -12  18   2      205.56      568.47    344.96 o 
 -10  18   2        9.97      232.77    299.08 o 
  -8  18   2      753.64     1182.75    335.25 o 
  -6  18   2      383.37      701.96    272.93 o 
  -4  18   2        0.68      306.49    239.76 o 
  -2  18   2      572.40      951.90    281.63 o 
   0  18   2      216.99      412.54    227.03 o 
   2  18   2      477.65      829.69    263.36 o 
   4  18   2       20.66      294.15    229.64 o 
   6  18   2      685.04      792.35    360.23 o 
   8  18   2      109.37       58.93    428.10 o 
  10  18   2      485.61      359.79    749.98 o 
  12  18   2      116.49      735.19    493.86 o 
  14  18   2       25.38      626.19    576.99 o 
 -13  19   2       61.96      444.98    353.47 o 
 -11  19   2        4.83      100.02    321.18 o 
  -9  19   2     2572.45     2642.71    433.30 o 
  -7  19   2      651.23      623.55    302.47 o 
  -5  19   2       18.77      491.58    268.95 o 
  -3  19   2      884.65     1396.66    321.88 o 
  -1  19   2      386.68      663.37    260.34 o 
   1  19   2     1742.84     1852.40    341.68 o 
   3  19   2       22.71      336.00    238.13 o 
   5  19   2      109.03      270.39    252.74 o 
   7  19   2      416.22      412.84    421.97 o 
   9  19   2       56.24      699.10   1064.70 o 
  11  19   2     1019.10     2627.23   1137.40 o 
  13  19   2       25.86      709.41    787.23 o 
 -10  20   2       55.55      187.44    338.61 o 
  -8  20   2      109.52      418.45    320.59 o 
  -6  20   2      268.65      337.64    290.27 o 
  -4  20   2        7.08      263.68    269.87 o 
  -2  20   2      126.21      251.29    269.76 o 
   0  20   2      520.57      707.43    281.14 o 
   2  20   2       17.18      191.28    278.37 o 
   4  20   2      114.84       68.35    258.33 o 
   6  20   2       11.44     -442.51    451.18 o 
   8  20   2      317.59      950.85    638.51 o 
  10  20   2       20.30     1380.59    948.94 o 
  -9  21   2      166.05      150.56    341.36 o 
  -7  21   2      158.54      385.82    315.71 o 
  -5  21   2       14.66      301.58    265.43 o 
  -3  21   2     2266.32     2400.23    400.79 o 
  -1  21   2       48.85       25.35    399.45 o 
   1  21   2        7.36      459.24    368.37 o 
   3  21   2      900.14     1546.80    595.81 o 
   5  21   2      323.47      395.90    407.88 o 
   7  21   2     1196.30      863.96    501.58 o 
   9  21   2       10.19      496.90    616.17 o 
  -6  22   2        8.92      535.14    337.83 o 
  -4  22   2      202.02      513.70    347.66 o 
  -2  22   2      402.56      686.54    350.79 o 
   0  22   2      117.41      290.52    321.70 o 
   2  22   2       20.21      -74.89    311.96 o 
   4  22   2       55.03      126.13    386.46 o 
   6  22   2      442.75      768.55    543.81 o 
  -1  23   2      744.38      863.99    380.83 o 
   1  23   2       44.09       33.04    343.59 o 
   0   1   3    14048.30    17005.73    234.16 o 
  -1   2   3    29305.08    34360.73    327.33 o 
   1   2   3    10455.64     9933.11    176.45 o 
  -2   3   3     1089.77     1168.11     96.76 o 
   0   3   3    31715.69    33056.61    477.97 o 
   2   3   3    75018.63    79146.28    596.73 o 
  -3   4   3      107.07      128.98     74.60 o 
  -1   4   3    30208.50    31014.13    285.85 o 
   1   4   3     2231.34     2753.81    122.68 o 
   3   4   3     2023.55     1683.54    114.98 o 
  -4   5   3     1502.83     1961.16    129.79 o 
  -2   5   3    11159.66    12856.86    207.90 o 
   2   5   3    17782.67    16983.97    250.94 o 
   4   5   3     4673.50     5118.96    254.10 o 
  -5   6   3      141.35      286.18     99.81 o 
  -3   6   3    25490.20    24380.15    321.52 o 
  -1   6   3    15576.46    13276.85    220.62 o 
   1   6   3    13970.89    14697.11    282.49 o 
   3   6   3       35.74      105.32     77.31 o 
   5   6   3       76.93       54.81     85.64 o 
  -6   7   3     1270.32     1021.48    135.28 o 
  -4   7   3     1180.68     1203.32    123.92 o 
  -2   7   3     8614.16     7618.92    200.78 o 
   0   7   3        5.73      164.41     79.09 o 
   2   7   3      727.01      724.73    107.77 o 
   4   7   3     4680.29     4492.75    199.35 o 
   6   7   3     1103.61     1104.34    129.45 o 
  -7   8   3     3158.51     2972.13    196.64 o 
  -5   8   3     8842.32     8874.06    270.51 o 
  -3   8   3    24302.60    21685.48    399.72 o 
  -1   8   3      927.09     1239.72    133.14 o 
   1   8   3     1947.56     2231.13    147.54 o 
   3   8   3       16.81      115.53     94.54 o 
   5   8   3     4464.42     4846.97    208.81 o 
   7   8   3     2805.67     2316.23    173.65 o 
  -8   9   3     3668.73     3717.08    256.66 o 
  -6   9   3     4125.57     3888.59    239.61 o 
  -4   9   3      478.37      860.06    145.59 o 
  -2   9   3       89.72      168.83     89.03 o 
   0   9   3    13581.64    13197.40    310.92 o 
   2   9   3     3635.57     4147.17    204.01 o 
   4   9   3     4040.06     4762.23    214.34 o 
   6   9   3      238.83      191.10    115.74 o 
   8   9   3       11.61      190.41    133.06 o 
  -9  10   3     2402.75     2601.45    303.71 o 
  -7  10   3     1698.31     1942.36    204.39 o 
  -5  10   3     3506.72     4021.12    241.53 o 
  -3  10   3      274.56      483.86    137.77 o 
  -1  10   3      909.52     1061.11    147.99 o 
   1  10   3     8930.63    10136.67    268.13 o 
   3  10   3      334.20      457.75    124.73 o 
   5  10   3     6117.36     5402.79    270.32 o 
   7  10   3     1519.35     1341.84    176.07 o 
   9  10   3      275.75      191.76    149.43 o 
 -10  11   3      719.78      703.53    212.14 o 
  -8  11   3      919.94      743.34    194.08 o 
  -6  11   3     9040.69     8903.70    509.30 o 
  -4  11   3     9408.82     9440.32    315.91 o 
  -2  11   3      213.41      373.36    140.24 o 
   0  11   3    16827.51    15557.90    336.75 o 
   2  11   3     7158.67     7698.07    263.20 o 
   4  11   3       32.83       50.99    115.36 o 
   6  11   3     2333.71     2318.47    198.52 o 
   8  11   3     2705.67     2146.33    233.86 o 
  10  11   3      230.50      230.58    189.80 o 
 -11  12   3     2341.56     2356.32    358.70 o 
  -9  12   3      244.69      133.46    178.59 o 
  -7  12   3      107.16      -18.85    167.27 o 
  -5  12   3      703.67      552.84    167.78 o 
  -3  12   3     5624.85     5320.45    282.74 o 
  -1  12   3     6203.01     6997.29    302.58 o 
   1  12   3     4818.94     5088.96    271.71 o 
   3  12   3     1227.28     1364.61    166.45 o 
   5  12   3      744.17      737.13    152.79 o 
   7  12   3     2922.78     2947.02    269.54 o 
   9  12   3     7773.87     6378.73    453.70 o 
  11  12   3     2369.04     2240.01    295.39 o 
 -12  13   3     2341.86     2455.34    352.47 o 
 -10  13   3     7709.85     6737.58    591.92 o 
  -8  13   3     2003.49     1972.19    265.57 o 
  -6  13   3     3959.56     4151.45    318.24 o 
  -4  13   3     1346.42     1333.34    210.04 o 
  -2  13   3      404.42      595.30    171.78 o 
   0  13   3     5332.30     4995.00    277.07 o 
   2  13   3     4264.92     4159.89    271.40 o 
   4  13   3       36.26      -29.49    126.70 o 
   6  13   3     3270.50     3919.19    267.29 o 
   8  13   3     5154.07     4900.95    361.76 o 
  10  13   3       72.19      466.55    229.64 o 
  12  13   3     2231.27     2352.19    326.61 o 
 -13  14   3     1747.79     1820.84    363.37 o 
 -11  14   3      146.88      249.78    246.40 o 
  -9  14   3     1051.94     1148.77    253.18 o 
  -7  14   3     3902.87     3477.91    333.27 o 
  -5  14   3     5930.03     4890.09    368.35 o 
  -3  14   3      160.82      468.77    178.57 o 
  -1  14   3     5405.30     4525.79    327.83 o 
   1  14   3       14.69      100.51    164.06 o 
   3  14   3     1733.80     1768.44    217.10 o 
   5  14   3     3307.44     3132.85    291.81 o 
   7  14   3     3460.98     3253.22    300.73 o 
   9  14   3      678.07     1023.86    241.67 o 
  11  14   3     1819.08     1615.22    323.94 o 
  13  14   3     1798.33     1447.89    310.27 o 
 -14  15   3      219.82      412.10    319.88 o 
 -12  15   3      166.90      504.50    290.39 o 
 -10  15   3      407.89      661.28    274.54 o 
  -8  15   3     2114.50     2251.66    349.28 o 
  -6  15   3      118.01       80.32    197.33 o 
  -4  15   3     3073.55     3082.17    319.30 o 
  -2  15   3       10.42      188.07    179.64 o 
   0  15   3      545.43      851.41    211.40 o 
   2  15   3      657.23      631.32    201.32 o 
   4  15   3     1299.59     1100.28    228.56 o 
   6  15   3     1815.63     1547.58    262.71 o 
   8  15   3     3817.82     3591.87    390.27 o 
  10  15   3      175.61      456.47    283.23 o 
  12  15   3      242.42      692.42    310.67 o 
  14  15   3     1363.64     1597.33    375.81 o 
 -15  16   3       65.59      467.63    330.61 o 
 -13  16   3       58.77      367.03    304.81 o 
 -11  16   3      294.81      503.34    290.77 o 
  -9  16   3      346.87      572.48    279.80 o 
  -7  16   3     1589.59     1508.29    295.28 o 
  -5  16   3      420.64      849.24    228.37 o 
  -3  16   3      605.52      877.22    234.65 o 
  -1  16   3     2097.25     2234.28    291.22 o 
   1  16   3      417.54      225.84    198.61 o 
   3  16   3      614.92      424.76    207.56 o 
   5  16   3     1482.46     1507.15    271.69 o 
   7  16   3        8.06      246.37    222.75 o 
   9  16   3      979.48     1840.64    433.06 o 
  11  16   3      765.63     1870.32    513.83 o 
  13  16   3      387.38      737.61    314.79 o 
  15  16   3       52.65      819.34    358.14 o 
 -14  17   3     1452.14     1670.34    393.92 o 
 -12  17   3      156.01      370.59    346.91 o 
 -10  17   3      488.11      843.58    318.00 o 
  -8  17   3      477.59      906.39    289.48 o 
  -6  17   3       99.01      237.56    241.27 o 
  -4  17   3      352.02      560.95    225.55 o 
  -2  17   3     1185.29     1099.79    271.68 o 
   0  17   3      772.28      871.75    247.59 o 
   2  17   3     2400.96     3027.72    339.67 o 
   4  17   3     1868.86     1944.50    308.05 o 
   6  17   3        7.89      292.30    286.59 o 
  10  17   3     2695.95     2985.50    436.82 o 
  12  17   3       14.56      615.18    404.07 o 
  14  17   3      697.70     1308.45    418.09 o 
 -13  18   3      352.36     1188.96    382.62 o 
 -11  18   3      367.32      602.70    333.90 o 
  -9  18   3       50.83      644.39    333.83 o 
  -7  18   3      152.31      174.25    234.46 o 
  -5  18   3      903.53     1644.17    317.49 o 
  -3  18   3        4.28      107.65    229.62 o 
  -1  18   3      640.22      608.22    269.05 o 
   1  18   3      488.69      389.37    236.25 o 
   3  18   3        0.65      175.25    225.71 o 
   5  18   3      387.62      259.45    279.82 o 
   7  18   3     1014.76      984.27    437.30 o 
   9  18   3       15.77      -15.54    458.74 o 
  11  18   3     1661.56     2107.52    511.59 o 
  13  18   3       26.18     1232.71    533.95 o 
 -12  19   3      912.50     1770.86    402.29 o 
 -10  19   3      208.67      919.45    366.80 o 
  -8  19   3     2014.16     1417.49    371.96 o 
  -6  19   3      535.58      896.13    341.18 o 
  -2  19   3      898.87      498.19    309.05 o 
   0  19   3      680.73      401.30    261.13 o 
   2  19   3      140.75      556.64    344.62 o 
   4  19   3      599.03       78.40    269.37 o 
   6  19   3     1334.01      767.25    360.49 o 
   8  19   3       37.84      518.87    444.87 o 
  10  19   3     1244.08      201.96    517.72 o 
  12  19   3      150.24      669.48    604.52 o 
 -11  20   3        2.41      444.85    369.31 o 
  -9  20   3        5.59      225.76    340.30 o 
  -7  20   3      418.94      881.14    309.91 o 
  -5  20   3      220.21      547.72    280.40 o 
  -3  20   3     1443.43     1921.09    347.02 o 
  -1  20   3        1.73      283.03    243.12 o 
   1  20   3        0.76       15.73    254.77 o 
   3  20   3      153.68      195.70    265.22 o 
   5  20   3      416.58      105.17    338.48 o 
   7  20   3      582.66      457.02    448.54 o 
   9  20   3      675.09      870.54    575.24 o 
  11  20   3       56.01     1207.46    682.80 o 
  -8  21   3      139.21      449.81    366.50 o 
  -6  21   3      373.65      527.21    350.47 o 
  -4  21   3      615.71      922.26    322.27 o 
  -2  21   3      239.39      129.11    279.37 o 
   0  21   3      302.58      486.08    286.87 o 
   2  21   3      125.96      267.58    281.97 o 
   4  21   3        6.87       85.56    358.93 o 
   6  21   3      767.61      886.73    497.79 o 
   8  21   3        2.17      546.59    496.26 o 
  -5  22   3      168.37      556.34    316.79 o 
  -3  22   3       20.97       53.21    325.43 o 
  -1  22   3       15.65       86.82    346.10 o 
   1  22   3       99.43      -11.09    339.66 o 
   3  22   3      594.93      467.99    369.55 o 
   5  22   3      445.31      907.21    534.13 o 
   0   0   4    20337.22    19900.10    668.19 o 
   1   1   4     1129.10     1155.43    106.90 o 
   0   2   4      310.76      213.22     75.15 o 
   2   2   4     6799.99     7291.62    199.69 o 
  -1   3   4    58610.70    57107.36    493.33 o 
   1   3   4    26021.11    28722.44    479.58 o 
   3   3   4     9061.06     9193.56    209.30 o 
  -2   4   4    24820.66    25777.02    288.84 o 
   0   4   4     6021.55     7089.09    202.23 o 
   4   4   4     4669.58     4499.30    166.12 o 
  -3   5   4    15009.42    13653.59    232.91 o 
  -1   5   4     2639.90     2731.13    134.52 o 
   1   5   4    11138.71    11253.90    218.22 o 
   3   5   4      448.49      258.79     89.34 o 
   5   5   4    12432.39    13858.02    255.39 o 
  -2   6   4    19682.26    18540.39    289.98 o 
   0   6   4    27122.22    25455.16    314.22 o 
   2   6   4       38.37      280.80     89.15 o 
   4   6   4    25256.00    26342.75    365.23 o 
   6   6   4     5034.53     6215.77    231.39 o 
  -5   7   4     1179.66     1466.16    146.12 o 
  -3   7   4     8415.53     8200.87    229.18 o 
  -1   7   4     1258.60     1217.50    119.60 o 
   1   7   4    34457.08    30821.20    369.08 o 
   3   7   4       34.27      -88.24     85.00 o 
   7   7   4     4565.92     4580.10    243.47 o 
  -6   8   4    17403.11    16033.85    332.20 o 
  -4   8   4    13259.72    12070.41    311.72 o 
  -2   8   4     4727.83     5019.36    204.00 o 
   0   8   4      412.35      434.56    105.48 o 
   2   8   4        1.92       62.67     93.69 o 
   4   8   4     5125.60     5806.66    225.85 o 
   6   8   4      451.76      450.37    129.27 o 
   8   8   4     1352.43     1134.48    171.28 o 
  -5   9   4     1621.91     1588.80    152.77 o 
  -3   9   4    21618.86    21171.54    401.80 o 
  -1   9   4     5159.98     4964.59    195.31 o 
   1   9   4     2200.93     2425.05    166.34 o 
   3   9   4    14142.74    14132.01    316.87 o 
   5   9   4      939.98     1235.97    159.88 o 
   7   9   4     5454.05     6392.14    262.10 o 
   9   9   4      227.31      402.36    152.47 o 
  -8  10   4     6452.12     6295.57    301.93 o 
  -6  10   4      438.80      475.57    138.30 o 
  -4  10   4       19.34      155.37    122.10 o 
  -2  10   4     2777.62     2926.32    188.51 o 
   0  10   4    10183.16     9926.26    261.28 o 
   2  10   4       64.77       81.33    108.53 o 
   4  10   4     3204.60     3906.76    231.94 o 
   6  10   4     1597.85     1212.32    173.84 o 
   8  10   4     2224.42     2698.36    232.42 o 
  10  10   4     1565.96     1077.68    230.77 o 
  -9  11   4     3489.69     3351.47    313.13 o 
  -7  11   4     2751.16     2203.75    256.81 o 
  -5  11   4    13137.44    11220.94    348.71 o 
  -3  11   4     1688.81     1780.44    252.57 o 
  -1  11   4    17048.14    15290.79    390.02 o 
   1  11   4      900.78      722.59    147.35 o 
   3  11   4     5584.96     5115.49    245.88 o 
   7  11   4     4455.75     4700.31    282.34 o 
  11  11   4      165.19      214.45    200.51 o 
 -10  12   4     1802.58     1399.06    250.89 o 
  -8  12   4        4.97      137.17    187.85 o 
  -6  12   4     2291.15     2562.69    279.83 o 
  -4  12   4     2433.14     2373.29    237.30 o 
  -2  12   4     9017.74     8657.30    344.88 o 
   0  12   4      119.31       14.29    129.71 o 
   2  12   4     5692.74     6063.23    263.81 o 
   4  12   4     1548.47     1821.25    191.02 o 
   6  12   4     6971.21     8060.59    322.94 o 
   8  12   4        0.08      303.92    160.07 o 
  10  12   4      950.71      853.72    252.40 o 
  12  12   4      914.11     1205.71    323.28 o 
 -11  13   4     3826.64     3593.59    449.48 o 
  -9  13   4    10520.83     8943.50    838.05 o 
  -7  13   4       12.54      -38.77    170.89 o 
  -5  13   4      670.27      649.41    181.86 o 
  -3  13   4     2665.63     2507.78    319.50 o 
  -1  13   4     5824.75     5845.52    312.68 o 
   1  13   4      754.56      842.69    165.90 o 
   3  13   4      981.81      931.79    186.73 o 
   5  13   4     7485.48     7430.13    311.39 o 
   7  13   4      479.05      509.29    177.80 o 
   9  13   4     2833.08     3379.48    340.61 o 
  11  13   4       78.74      528.48    230.18 o 
  13  13   4     2773.00     2953.75    356.46 o 
 -12  14   4       32.09      222.21    239.46 o 
 -10  14   4       25.01      325.03    233.10 o 
  -8  14   4     2977.72     3486.82    341.86 o 
  -6  14   4      624.39      507.03    203.38 o 
  -4  14   4     1630.28     1848.03    257.07 o 
  -2  14   4     1280.90     1389.93    227.28 o 
   0  14   4     4973.32     4672.93    331.48 o 
   2  14   4      746.38      804.26    179.80 o 
   4  14   4      390.70      229.75    167.54 o 
   6  14   4      381.16      287.19    159.48 o 
   8  14   4     4607.63     4404.61    458.59 o 
  10  14   4        0.39      420.83    269.80 o 
  12  14   4     1425.54     1550.33    357.30 o 
  14  14   4      280.41      696.89    295.28 o 
 -13  15   4      754.79      833.43    300.35 o 
 -11  15   4       25.60      102.18    249.80 o 
  -9  15   4     1045.67     1579.03    303.13 o 
  -7  15   4     2682.07     2989.26    493.18 o 
  -5  15   4     7403.51     7702.10    687.67 o 
  -3  15   4     5352.76     4539.93    365.49 o 
  -1  15   4      175.30      190.63    189.90 o 
   1  15   4     2611.90     3010.52    296.01 o 
   3  15   4      471.45      630.51    189.45 o 
   5  15   4     4367.31     4008.56    292.70 o 
   7  15   4      186.96      351.48    216.33 o 
   9  15   4     1828.16     2312.42    323.66 o 
  11  15   4     4610.46     5331.39    794.40 o 
  13  15   4     1585.86     1726.91    345.27 o 
 -14  16   4      157.05      496.23    320.74 o 
 -12  16   4      504.51      668.56    297.08 o 
 -10  16   4     1021.43     1546.01    342.60 o 
  -8  16   4       12.81      375.48    233.87 o 
  -6  16   4      248.27      462.79    214.07 o 
  -4  16   4     1797.61     2856.39    354.56 o 
  -2  16   4      130.83      282.01    201.83 o 
   0  16   4       44.04      219.46    184.44 o 
   2  16   4      124.83      323.97    187.42 o 
   4  16   4      979.90      990.05    240.47 o 
   6  16   4      516.83      890.58    282.51 o 
   8  16   4      287.93      852.52    392.88 o 
  10  16   4        0.17      764.61    427.07 o 
  12  16   4       27.59      675.28    423.27 o 
  14  16   4     1853.32     2158.03    387.51 o 
 -13  17   4       80.94      815.82    332.84 o 
 -11  17   4      607.03     1026.33    300.18 o 
  -9  17   4      664.25      426.81    281.48 o 
  -7  17   4     2014.75     1870.51    313.98 o 
  -5  17   4       77.24      337.09    225.34 o 
  -3  17   4     1815.53     1850.75    300.77 o 
  -1  17   4      543.31      864.14    241.10 o 
   1  17   4     1623.12     2470.61    341.37 o 
   3  17   4      633.19      510.84    237.43 o 
   5  17   4        0.13      111.35    227.10 o 
   7  17   4     3148.14     1893.84    463.20 o 
   9  17   4        0.82      431.68    559.64 o 
  11  17   4      739.21     1611.01    511.65 o 
 -12  18   4        1.46      611.99    337.78 o 
 -10  18   4      280.46      770.15    312.09 o 
  -8  18   4      267.49      767.85    287.88 o 
  -6  18   4      674.94      480.00    268.33 o 
  -4  18   4     1464.61      939.33    277.10 o 
  -2  18   4      690.98      361.20    240.49 o 
   0  18   4      415.35       78.01    221.63 o 
   2  18   4      366.85       63.24    233.51 o 
   4  18   4      336.09      265.77    243.40 o 
   6  18   4       28.56      135.46    362.60 o 
   8  18   4       47.39      741.17    516.11 o 
  10  18   4     1133.95     2073.80    752.82 o 
  12  18   4      261.56     1326.62    574.87 o 
 -11  19   4      430.88      937.69    359.85 o 
  -9  19   4      126.40      445.10    310.03 o 
  -7  19   4      925.03      899.08    305.60 o 
  -5  19   4      760.17      986.54    272.50 o 
  -3  19   4      357.80      746.07    419.37 o 
  -1  19   4      160.66      132.13    233.28 o 
   1  19   4       13.03      -14.57    242.20 o 
   3  19   4      595.54      519.50    278.45 o 
   5  19   4       50.38       75.70    298.77 o 
   7  19   4      419.99      602.68    434.34 o 
   9  19   4      493.33      535.44    497.06 o 
  11  19   4       53.08     1429.24    677.40 o 
 -10  20   4      202.52      255.42    358.46 o 
  -8  20   4      389.95      380.03    406.87 o 
  -6  20   4       65.13      470.92    286.74 o 
  -4  20   4      828.31     1357.96    323.08 o 
  -2  20   4      690.86      529.46    291.51 o 
   0  20   4      167.87      316.42    272.96 o 
   2  20   4       57.64      156.36    269.21 o 
   4  20   4       30.31     -162.15    298.26 o 
   6  20   4      810.25      706.86    452.97 o 
   8  20   4      329.20      -34.48    504.92 o 
  10  20   4      153.97     1074.33    872.81 o 
  -7  21   4      175.38      383.40    354.70 o 
  -5  21   4       48.85       79.68    287.02 o 
  -3  21   4      166.73      524.98    292.45 o 
  -1  21   4      805.76      574.19    332.66 o 
   1  21   4      372.44      435.36    331.87 o 
   3  21   4      376.50       53.12    299.63 o 
   5  21   4      164.17      559.91    397.57 o 
   7  21   4       40.85      168.76    537.83 o 
  -4  22   4      320.59       11.50    344.53 o 
  -2  22   4       10.03      277.28    325.35 o 
   0  22   4        3.61      329.94    320.11 o 
   2  22   4      260.27      339.60    389.17 o 
   4  22   4      143.83     -267.08    406.83 o 
   0   1   5     7293.47     7544.30    265.41 o 
  -1   2   5      973.10     1112.94    124.23 o 
   1   2   5     1171.55     1256.52    127.48 o 
  -2   3   5    35672.53    34885.18    532.80 o 
   0   3   5    21315.05    19628.80    314.03 o 
   2   3   5      751.28      862.93    109.28 o 
  -3   4   5     8388.18     9065.88    263.85 o 
  -1   4   5    10972.17    10579.83    234.89 o 
   1   4   5    16314.53    17884.92    357.71 o 
  -4   5   5    18614.23    18189.55    310.08 o 
  -2   5   5    24790.92    25251.70    311.44 o 
   0   5   5    14888.63    15594.91    285.32 o 
   2   5   5     5141.14     5376.02    225.70 o 
   4   5   5    13498.31    13991.82    264.91 o 
  -5   6   5     2625.97     2504.44    169.64 o 
  -3   6   5     1532.23     1620.64    130.61 o 
  -1   6   5     5006.00     5217.80    181.09 o 
   1   6   5    11321.64    12197.50    342.84 o 
   3   6   5       55.17      229.95     99.74 o 
   5   6   5    10269.43    10863.19    261.81 o 
  -6   7   5     7264.57     8267.01    261.64 o 
  -4   7   5     6834.70     6653.99    214.08 o 
  -2   7   5     4688.89     4994.86    188.76 o 
   0   7   5     6173.32     7079.26    254.98 o 
   2   7   5    41786.74    37062.00    424.79 o 
   4   7   5    12186.54    14693.04    314.08 o 
   6   7   5       87.80       92.73    103.19 o 
  -7   8   5      526.40     1015.58    156.65 o 
  -5   8   5     1266.03     1924.13    170.16 o 
  -3   8   5     3273.27     2978.82    168.40 o 
   1   8   5     1130.44     1140.35    134.54 o 
   3   8   5    11534.57    11331.95    275.59 o 
   5   8   5     2719.01     2880.15    191.44 o 
   7   8   5     8750.57     8926.56    310.94 o 
  -8   9   5      926.31      532.02    149.59 o 
  -6   9   5      174.90      255.86    133.58 o 
  -4   9   5     4946.63     5071.54    230.99 o 
  -2   9   5    26775.74    24607.60    358.55 o 
   0   9   5     8247.57     8911.08    259.94 o 
   2   9   5    11727.74    10545.87    280.40 o 
   4   9   5        8.70      164.71    113.28 o 
   6   9   5     6714.08     6966.21    295.00 o 
   8   9   5     6304.93     7171.00    338.54 o 
  -9  10   5     7640.47     6778.89    331.04 o 
  -7  10   5     7432.54     7064.72    314.97 o 
  -5  10   5    11303.06    10355.43    342.37 o 
  -3  10   5     4248.42     3808.76    240.15 o 
  -1  10   5     2128.70     2668.29    182.58 o 
   1  10   5     1132.70      858.14    142.28 o 
   3  10   5    18356.44    16551.98    346.31 o 
   5  10   5     1009.69     1422.13    196.58 o 
   7  10   5       60.02      261.98    134.23 o 
   9  10   5     3041.33     2690.63    259.62 o 
 -10  11   5     1069.71     1381.29    265.03 o 
  -8  11   5     1090.06     1045.60    206.65 o 
  -6  11   5     6910.11     6428.54    304.90 o 
  -4  11   5     7258.19     6690.48    298.31 o 
  -2  11   5     9046.46     8890.23    322.31 o 
   0  11   5     5914.88     6189.69    267.42 o 
   2  11   5     4061.90     3693.75    239.09 o 
   4  11   5     9313.47     8702.83    318.27 o 
   8  11   5     4794.82     4749.14    293.45 o 
  10  11   5       45.99        5.93    180.52 o 
 -11  12   5     1518.06     1621.79    304.79 o 
  -9  12   5     2843.47     2183.92    290.98 o 
  -7  12   5     1213.43     1167.85    238.73 o 
  -5  12   5      270.29      560.33    196.22 o 
  -3  12   5     5290.91     6601.31    325.46 o 
  -1  12   5     9262.88     8698.87    348.24 o 
   1  12   5     2064.55     2459.18    233.63 o 
   3  12   5      390.20      573.60    150.58 o 
   5  12   5     4027.10     4062.73    252.75 o 
   7  12   5      932.33      443.56    171.38 o 
   9  12   5     7700.59     7702.06    401.88 o 
  11  12   5      464.02      461.73    221.98 o 
 -12  13   5      198.81      795.14    250.54 o 
  -8  13   5      974.32      828.36    245.51 o 
  -6  13   5      135.43      198.75    180.95 o 
  -4  13   5     5912.41     4662.76    360.42 o 
  -2  13   5       18.62       73.43    152.87 o 
   0  13   5     4660.04     4742.42    323.14 o 
   2  13   5     2615.80     2320.41    231.65 o 
   4  13   5     2214.06     2709.83    244.25 o 
   6  13   5       57.10      277.49    155.24 o 
   8  13   5     1832.01     2188.81    240.71 o 
  10  13   5      921.77     1325.22    372.66 o 
  12  13   5       71.94      537.01    277.58 o 
 -13  14   5     1392.55     1642.16    342.77 o 
 -11  14   5      276.88      438.93    248.02 o 
  -9  14   5      221.68      713.63    248.52 o 
  -7  14   5        6.99      479.88    197.60 o 
  -5  14   5     1970.54     2699.51    289.84 o 
  -3  14   5     4911.66     5242.59    363.64 o 
  -1  14   5     3318.53     3293.35    310.16 o 
   1  14   5     2656.14     2698.90    249.23 o 
   3  14   5      118.64      273.13    156.58 o 
   5  14   5     8384.20     7731.12    364.96 o 
   7  14   5      280.85      211.18    178.40 o 
   9  14   5      251.56      392.84    222.27 o 
  11  14   5     1424.45     1746.84    590.54 o 
  13  14   5      104.59      945.02    394.28 o 
 -14  15   5      841.34     2023.88    634.33 o 
 -12  15   5     1512.27     1435.98    323.19 o 
 -10  15   5      522.88      805.23    269.74 o 
  -8  15   5        3.50      426.56    259.39 o 
  -6  15   5     1289.90     1640.80    269.05 o 
  -4  15   5     3646.44     3569.77    334.94 o 
  -2  15   5       67.37       28.99    168.75 o 
   0  15   5      180.31      492.29    204.31 o 
   2  15   5     3018.63     2588.20    267.04 o 
   4  15   5        9.57      209.70    167.20 o 
   6  15   5     1309.92     1378.86    240.19 o 
   8  15   5     2524.30     3183.57    337.38 o 
  10  15   5     3110.48     2908.44    426.52 o 
 -15  16   5      142.25      526.44    346.20 o 
 -13  16   5       56.15      664.71    298.63 o 
 -11  16   5      987.97      934.68    290.76 o 
  -9  16   5      330.92      602.98    275.72 o 
  -7  16   5     4385.28     5384.01    696.77 o 
  -5  16   5      115.33      546.34    220.31 o 
  -3  16   5      474.74      834.86    240.83 o 
  -1  16   5      148.18      360.75    197.03 o 
   1  16   5     1923.44     2297.09    290.72 o 
   3  16   5       30.71      232.30    197.31 o 
   5  16   5      524.22      948.88    261.74 o 
   7  16   5     2147.62     1739.00    291.03 o 
   9  16   5      167.15      521.12    503.72 o 
  11  16   5     2921.43     4429.66    659.98 o 
  13  16   5      457.61     1241.08    447.52 o 
  15  16   5       13.14      263.15    356.63 o 
 -14  17   5       97.90      899.63    379.00 o 
 -12  17   5      517.79     1227.96    329.73 o 
 -10  17   5        9.50      187.22    260.35 o 
  -8  17   5     1466.60     1708.32    419.63 o 
  -6  17   5      853.43     1344.44    293.56 o 
  -4  17   5     3254.80     2315.97    360.25 o 
  -2  17   5     1254.26     1794.31    291.92 o 
   0  17   5      702.72      366.06    212.12 o 
   2  17   5      658.61     1064.21    263.26 o 
   4  17   5       17.77      188.69    237.79 o 
   6  17   5      507.34      695.33    290.55 o 
   8  17   5     1334.55     2522.46    804.33 o 
  12  17   5      203.04     1806.96    790.41 o 
 -11  18   5      925.53     1171.69    348.68 o 
  -9  18   5      397.39      918.46    301.36 o 
  -7  18   5       14.22      417.68    257.62 o 
  -5  18   5      854.38     1108.52    245.87 o 
  -3  18   5     1213.55     2045.41    387.24 o 
  -1  18   5      279.64      299.53    238.09 o 
   1  18   5      102.25       66.07    220.61 o 
   3  18   5        2.03      492.93    258.65 o 
   5  18   5       28.40      421.58    337.99 o 
   7  18   5     1008.21      737.89    862.99 o 
  13  18   5     1092.72     2180.94    519.69 o 
 -10  19   5      271.02      363.50    335.91 o 
  -8  19   5      485.47      477.54    302.26 o 
  -6  19   5     1249.83     1859.51    325.08 o 
  -4  19   5        2.74      659.75    272.94 o 
  -2  19   5      289.18      450.58    246.55 o 
   0  19   5       32.44      282.21    244.16 o 
   2  19   5      196.54      846.52    297.97 o 
   4  19   5      783.20      285.96    374.06 o 
   6  19   5        0.23      384.97    380.72 o 
   8  19   5        5.78      860.81    658.59 o 
  10  19   5        1.47     1049.97    763.92 o 
  -9  20   5      670.58      688.47    376.75 o 
  -7  20   5      131.69      681.88    309.15 o 
  -5  20   5     1049.60      897.61    357.90 o 
  -3  20   5      239.83      610.79    272.40 o 
  -1  20   5       63.20      390.81    284.64 o 
   1  20   5       24.84      486.12    277.02 o 
   3  20   5      500.79      832.86    354.04 o 
   5  20   5       68.63      287.50    352.95 o 
   7  20   5      101.26     -165.02    518.24 o 
  -6  21   5       39.91      292.25    368.84 o 
  -4  21   5       65.05      500.33    339.93 o 
  -2  21   5      325.20      621.54    335.13 o 
   0  21   5      879.70     1255.13    371.24 o 
   2  21   5        0.51       15.85    442.24 o 
   4  21   5      290.88      852.58    447.97 o 
   6  21   5        1.95      301.42    577.80 o 
  -3  22   5      855.54     1334.19    420.15 o 
  -1  22   5      162.63      793.94    398.15 o 
   1  22   5       92.85     -271.63    336.23 o 
   3  22   5       76.99     -196.05    442.48 o 
   1   1   6     9234.34     9634.43    274.27 o 
   0   2   6    20464.21    18411.38    396.79 o 
   2   2   6     1174.08     1308.15    138.87 o 
  -1   3   6       15.05      233.99     96.72 o 
   1   3   6     7535.26     8364.17    237.40 o 
   3   3   6     1428.42     1832.70    169.93 o 
  -2   4   6      294.10      231.49    107.41 o 
   0   4   6    57884.34    61349.80    938.36 o 
   2   4   6      239.47      396.70    108.10 o 
   4   4   6     5156.20     4818.54    220.25 o 
  -1   5   6     3892.34     3938.69    187.10 o 
   1   5   6    21207.19    22690.69    389.84 o 
   3   5   6     3458.10     4423.66    215.79 o 
   5   5   6      175.01      184.56    101.11 o 
  -4   6   6     1848.21     1181.89    130.63 o 
  -2   6   6     4396.37     4833.99    211.97 o 
   0   6   6    27050.23    26357.07    387.23 o 
   2   6   6    58085.42    57947.73    761.72 o 
   4   6   6    20493.61    19609.33    365.57 o 
   6   6   6     6238.21     6533.53    242.42 o 
  -5   7   6    14364.42    14400.36    434.57 o 
  -3   7   6     5952.39     6441.96    217.18 o 
  -1   7   6      460.86      546.84    112.53 o 
   1   7   6    10326.70    11448.56    292.71 o 
   3   7   6     9139.43    10625.11    409.36 o 
   5   7   6       41.43      183.02    110.03 o 
   7   7   6       11.68      125.99    118.14 o 
  -6   8   6       64.31      181.10    120.03 o 
  -4   8   6     7681.67     7327.27    241.09 o 
  -2   8   6    44017.84    37246.94    517.32 o 
   2   8   6     1876.12     2378.04    180.31 o 
   4   8   6        3.80       19.02    113.07 o 
   8   8   6     4512.78     5228.41    300.73 o 
  -7   9   6       13.05       45.45    132.94 o 
  -5   9   6     5979.18     5990.62    264.37 o 
  -3   9   6     3657.83     4212.45    208.23 o 
  -1   9   6     2169.10     2781.68    186.55 o 
   1   9   6     1063.99     1358.82    159.86 o 
   3   9   6       64.51      141.83    122.62 o 
   5   9   6        1.62      313.73    129.72 o 
   9   9   6     5121.46     5134.72    318.50 o 
  -8  10   6     2471.63     1901.41    216.76 o 
  -6  10   6    11967.13    10931.60    353.00 o 
  -4  10   6      194.43      500.78    139.70 o 
  -2  10   6     5051.84     4575.45    240.17 o 
   0  10   6     4652.97     5012.15    259.20 o 
   2  10   6    16942.39    16205.13    347.94 o 
   4  10   6     5664.20     4906.44    264.67 o 
   6  10   6     1548.23     1188.01    165.69 o 
   8  10   6       15.45      301.93    146.65 o 
  10  10   6      228.65      470.02    178.53 o 
  -9  11   6     1694.04     1158.46    222.96 o 
  -7  11   6       84.77      246.88    152.14 o 
  -5  11   6      592.90      422.58    158.15 o 
  -3  11   6     3316.43     3278.39    240.76 o 
  -1  11   6      238.27      330.56    144.57 o 
   1  11   6       97.84      366.66    131.51 o 
   3  11   6     1728.13     1674.30    182.08 o 
   5  11   6     4620.93     4487.62    280.49 o 
   9  11   6     1136.46     1084.89    209.15 o 
  11  11   6       61.32      383.65    206.09 o 
 -10  12   6     2201.51     2396.43    296.17 o 
  -8  12   6      321.09      560.46    202.38 o 
  -6  12   6      808.48      441.25    184.64 o 
  -4  12   6      686.14      540.94    164.84 o 
  -2  12   6     5156.01     4975.33    286.15 o 
   0  12   6    27899.09    24631.28    549.62 o 
   2  12   6     2056.16     2414.98    224.02 o 
   4  12   6       71.92      223.90    144.17 o 
   6  12   6       38.36       61.52    140.74 o 
   8  12   6     8876.80     8349.84    379.14 o 
  12  12   6        9.86      487.35    235.55 o 
 -11  13   6       14.58        9.24    232.82 o 
  -9  13   6      125.04      325.11    218.96 o 
  -7  13   6     2112.78     2199.04    278.41 o 
  -5  13   6      473.26      991.14    221.81 o 
  -3  13   6     4946.11     5365.53    328.79 o 
  -1  13   6      777.73     1007.12    191.40 o 
   1  13   6      180.81      576.48    175.16 o 
   3  13   6        5.24       55.21    145.36 o 
   5  13   6      511.28      424.24    150.77 o 
   7  13   6       14.23      153.44    161.05 o 
  11  13   6     1169.17     1052.16    418.66 o 
  13  13   6        0.52      927.34    719.78 o 
 -12  14   6     1931.15     1496.26    361.62 o 
 -10  14   6     1435.66     1644.71    315.28 o 
  -8  14   6     1307.54     1377.53    276.04 o 
  -6  14   6        2.69      243.97    209.14 o 
  -4  14   6     7200.15     6568.47    439.39 o 
  -2  14   6       59.85       47.19    180.72 o 
   0  14   6      846.78      584.70    209.27 o 
   2  14   6     7066.41     6069.08    347.55 o 
   4  14   6     7156.66     6228.41    331.30 o 
   6  14   6    10448.72     8454.63    445.64 o 
   8  14   6       35.42      405.43    190.06 o 
  10  14   6      553.45      916.96    299.61 o 
  12  14   6      354.37      626.32    417.86 o 
  14  14   6     1983.76     2275.71    385.98 o 
 -13  15   6      316.23      670.51    316.54 o 
 -11  15   6      254.93      627.55    285.17 o 
  -9  15   6       96.44      716.92    249.93 o 
  -7  15   6      815.95      801.73    271.50 o 
  -5  15   6        4.05       89.43    214.02 o 
  -3  15   6       29.92      243.54    206.37 o 
  -1  15   6      794.96      652.15    211.12 o 
   1  15   6        4.24      238.08    166.58 o 
   3  15   6      221.97      660.42    190.12 o 
   5  15   6      118.85      255.93    196.49 o 
   7  15   6      291.15      688.60    258.10 o 
   9  15   6       56.18      858.89    382.24 o 
  11  15   6      154.41     1609.31    897.90 o 
  13  15   6        8.10      757.47    454.50 o 
  15  15   6        4.18      565.38    340.68 o 
 -12  16   6       45.18      445.97    311.67 o 
 -10  16   6        1.35      386.47    269.88 o 
  -8  16   6     5088.99     4634.00    722.61 o 
  -6  16   6     1899.81     3003.68    416.09 o 
  -4  16   6     1272.19     1098.96    355.78 o 
  -2  16   6      312.16      318.21    210.77 o 
   0  16   6      406.27      544.28    215.70 o 
   2  16   6      892.36     1237.15    313.28 o 
   4  16   6       94.97      296.82    216.11 o 
   6  16   6     1316.24     1024.31    284.76 o 
   8  16   6     2602.73     3395.68    564.60 o 
  10  16   6     2747.95     2686.42    761.26 o 
  14  16   6        2.26      851.91    449.61 o 
 -11  17   6        1.33      748.93    334.41 o 
  -9  17   6       76.02      679.34    306.42 o 
  -7  17   6      164.62      781.90    373.10 o 
  -5  17   6     1055.59     1826.25    303.86 o 
  -3  17   6        5.32      328.56    302.36 o 
  -1  17   6       11.83      453.94    275.58 o 
   1  17   6        5.57      313.21    232.61 o 
   3  17   6       82.62      433.96    268.91 o 
   5  17   6      107.61      281.05    420.39 o 
   7  17   6       54.65     -169.21    290.26 o 
   9  17   6        0.14     1619.51    772.94 o 
  11  17   6      176.02     1682.53    692.58 o 
 -12  18   6     1179.94      918.30    408.55 o 
 -10  18   6      433.62      659.41    378.41 o 
  -6  18   6      372.08     1142.44    318.63 o 
  -4  18   6      425.59     1688.19    928.48 o 
  -2  18   6     3436.51     4207.16    600.36 o 
   0  18   6       30.28      334.14    244.35 o 
   2  18   6        5.18      507.60    361.16 o 
   4  18   6      392.14      384.83    303.05 o 
   6  18   6      493.09     1042.33    377.18 o 
  10  18   6        3.40      997.25   1171.64 o 
  -9  19   6      302.33      676.95    373.50 o 
  -7  19   6        7.22      696.69    327.13 o 
  -5  19   6       29.22      267.57    306.50 o 
  -3  19   6        1.80      724.26    338.87 o 
  -1  19   6        0.44      371.69    273.25 o 
   1  19   6        2.71      390.26    405.41 o 
   3  19   6       28.25      -16.09    357.82 o 
   5  19   6       11.26      -48.19    342.13 o 
   7  19   6       61.14      997.83    717.95 o 
  -8  20   6       14.45      -72.95    346.64 o 
  -6  20   6     2381.98     2553.22    429.36 o 
  -4  20   6      488.16      813.88    319.15 o 
  -2  20   6       88.45      785.94    315.98 o 
   0  20   6      439.62      882.86    328.12 o 
   2  20   6      340.68      659.69    318.07 o 
   4  20   6     1863.96     2092.65    463.41 o 
   6  20   6        0.79      837.17    456.47 o 
   8  20   6      511.71     1345.49   2157.50 o 
  -5  21   6        2.43     -209.09    354.13 o 
  -3  21   6      197.24      291.09    345.60 o 
  -1  21   6      104.03      601.81    326.94 o 
   1  21   6        4.86      147.34    329.60 o 
   3  21   6       15.08      305.15    411.96 o 
   5  21   6      124.97      566.65    923.89 o 
   0   1   7       14.85        7.24     85.61 o 
   1   2   7     2005.06     2427.73    199.45 o 
  -2   3   7    23064.15    21546.67    385.54 o 
   0   3   7     5591.94     5033.43    224.42 o 
   2   3   7    20715.78    21350.61    390.35 o 
  -3   4   7     4121.77     5062.77    253.04 o 
  -1   4   7     3288.67     3445.18    216.36 o 
  -4   5   7    16819.97    15291.09    364.43 o 
  -2   5   7    15293.04    16277.71    362.57 o 
   4   5   7     8666.13     8389.66    361.74 o 
  -5   6   7      960.29     1315.65    162.60 o 
  -3   6   7     7522.09     8414.91    267.54 o 
  -1   6   7     4231.11     4266.17    219.69 o 
   1   6   7    24522.09    23792.81    519.35 o 
   3   6   7     1619.08     2161.90    184.32 o 
   5   6   7     1560.08     1675.55    180.94 o 
  -6   7   7      614.33      701.20    158.45 o 
  -4   7   7     1178.06     1646.55    155.27 o 
  -2   7   7      934.89      979.73    143.83 o 
   0   7   7     1338.16     1522.54    164.33 o 
   2   7   7       69.09       28.20    124.19 o 
   4   7   7        9.67      -11.91    123.91 o 
   6   7   7     1564.39     1794.80    172.99 o 
  -7   8   7      352.67      496.81    149.64 o 
  -5   8   7    10011.38     9246.10    278.56 o 
  -3   8   7     8675.59     8622.60    306.05 o 
  -1   8   7     5891.89     6284.85    264.71 o 
   1   8   7     4218.08     4384.97    239.99 o 
   3   8   7      427.86      491.81    157.87 o 
   5   8   7     3890.95     3842.90    222.07 o 
   7   8   7     8943.20     8275.41    293.84 o 
  -8   9   7        0.22      119.86    144.12 o 
  -6   9   7     2691.00     3030.13    230.39 o 
  -4   9   7      298.99      629.03    148.79 o 
  -2   9   7     6403.84     6598.69    255.18 o 
   0   9   7      143.08      422.52    122.75 o 
   2   9   7     3355.58     3775.23    214.74 o 
   4   9   7     1343.56     1873.16    180.95 o 
   6   9   7     4320.52     4506.82    243.52 o 
   8   9   7      641.97      774.71    180.47 o 
  -9  10   7        2.02      167.47    162.64 o 
  -7  10   7     2283.24     2701.70    232.61 o 
  -5  10   7     1899.33     1921.74    207.76 o 
  -3  10   7     5465.09     5765.86    287.74 o 
  -1  10   7        8.44        3.49    113.26 o 
   1  10   7        6.30      -43.21    112.05 o 
   3  10   7     9865.51    10344.18    312.98 o 
   5  10   7       31.29      101.71    136.25 o 
   7  10   7      955.28      808.22    181.36 o 
   9  10   7      423.82      415.65    186.56 o 
 -10  11   7      995.54     1394.06    294.69 o 
  -8  11   7      348.65      481.46    170.58 o 
  -6  11   7     5135.04     4772.12    293.23 o 
  -4  11   7      191.44      315.23    150.20 o 
  -2  11   7      451.33      464.62    152.79 o 
   0  11   7     4267.29     4621.57    273.52 o 
   2  11   7     1427.27     1557.16    191.01 o 
   4  11   7       22.69      397.36    164.25 o 
   6  11   7      206.54      280.24    145.24 o 
  10  11   7     3045.32     2788.96    287.57 o 
 -11  12   7      482.05      575.57    268.32 o 
  -9  12   7     1753.88     1385.78    289.99 o 
  -7  12   7     2474.47     2261.23    258.77 o 
  -5  12   7     4716.83     4376.74    289.47 o 
  -3  12   7     1331.29     1239.03    203.55 o 
  -1  12   7     6224.42     5825.05    332.27 o 
   1  12   7      625.84      673.26    171.20 o 
   3  12   7     1102.88     1269.83    194.61 o 
   5  12   7        1.93       35.51    155.30 o 
   7  12   7     1372.78      937.57    203.11 o 
   9  12   7     2022.58     2612.69    311.22 o 
  11  12   7      266.66      524.42    259.42 o 
 -12  13   7       12.91      431.42    354.04 o 
 -10  13   7     1406.75     1828.16    316.02 o 
  -8  13   7       32.18      280.75    212.17 o 
  -6  13   7     3886.34     4187.07    341.01 o 
  -4  13   7     8357.61     7110.73    410.01 o 
  -2  13   7     4579.93     4162.06    318.63 o 
   0  13   7     1201.36     1184.71    215.19 o 
   2  13   7      436.66      716.64    190.45 o 
   4  13   7     4087.34     4632.84    354.41 o 
   6  13   7     2459.65     1771.26    229.88 o 
   8  13   7     1984.56     2048.32    263.10 o 
  10  13   7      229.34      474.51    253.62 o 
  12  13   7      202.82      550.34    274.01 o 
 -13  14   7     1143.45      845.26    353.64 o 
 -11  14   7        2.19      463.72    350.51 o 
  -9  14   7      224.91      235.23    280.47 o 
  -7  14   7      191.40      366.06    249.55 o 
  -5  14   7     3562.35     3419.47    383.48 o 
  -3  14   7     1086.37     1116.53    251.52 o 
  -1  14   7     1871.62     2126.52    258.56 o 
   1  14   7      705.15      660.46    226.28 o 
   3  14   7      312.38      421.11    190.10 o 
   5  14   7     2123.61     1750.71    388.89 o 
   7  14   7      658.79      829.98    232.37 o 
   9  14   7       13.94      463.21    214.02 o 
  11  14   7      420.02     1325.97    533.83 o 
  13  14   7      167.30      593.67    469.69 o 
 -14  15   7      149.26      857.38    383.51 o 
 -12  15   7       82.33      776.56    368.55 o 
 -10  15   7       69.62      658.43    699.99 o 
  -8  15   7     1227.37      979.46    382.78 o 
  -6  15   7       46.17      117.42    261.22 o 
  -4  15   7     2797.97     1975.03    352.90 o 
  -2  15   7      836.87      572.50    259.09 o 
   0  15   7       31.02      249.08    219.20 o 
   2  15   7     4114.87     3845.78    466.56 o 
   4  15   7      591.35     1086.19    224.26 o 
   6  15   7      400.17      744.53    250.14 o 
   8  15   7       22.88      727.13    361.17 o 
  10  15   7     3065.78     3674.14    547.93 o 
  12  15   7      763.10     1618.65    401.52 o 
  14  15   7      145.66      717.19    457.29 o 
 -13  16   7       94.00      686.07    456.88 o 
 -11  16   7       74.73      869.60    368.50 o 
  -9  16   7      332.64      964.18    394.53 o 
  -7  16   7     1228.05     1619.13    394.14 o 
  -5  16   7       85.44      343.32    280.72 o 
  -3  16   7      106.84      -26.57    220.62 o 
  -1  16   7      890.81      598.96    265.60 o 
   1  16   7     1922.04     2217.12    310.05 o 
   3  16   7      624.10     1313.35    257.47 o 
   5  16   7      363.10      857.32    244.19 o 
   7  16   7      652.77     1273.11    298.68 o 
  11  16   7      707.27     1787.06    541.57 o 
 -12  17   7      328.70     1091.98    465.98 o 
 -10  17   7       34.77      425.29    339.28 o 
  -8  17   7      751.18     1379.47    525.08 o 
  -6  17   7        3.53      536.42    289.91 o 
  -4  17   7      255.59      855.41    348.01 o 
  -2  17   7     1525.51     2174.38    510.95 o 
   0  17   7       50.92      392.35    225.43 o 
   2  17   7      253.04      535.64    244.66 o 
   4  17   7      112.27      209.72    232.54 o 
   6  17   7      558.67      879.02    371.29 o 
   8  17   7     3520.51     3624.44    783.00 o 
  10  17   7        5.38     1613.54    758.82 o 
 -11  18   7      358.38      667.64    484.93 o 
  -9  18   7        2.06      391.88    335.86 o 
  -7  18   7       18.62      601.19    353.60 o 
  -5  18   7      151.09      670.40    407.15 o 
  -3  18   7     2000.18     2124.27    361.90 o 
  -1  18   7      863.76     1698.55    503.86 o 
   1  18   7      406.18      720.25    328.70 o 
   3  18   7      239.60      498.06    374.51 o 
   5  18   7      300.10      453.74    460.76 o 
   7  18   7     1372.16      879.21    435.94 o 
 -10  19   7       13.13      199.17    390.20 o 
  -8  19   7       19.92       68.17    386.62 o 
  -6  19   7     1996.07     2033.20    444.59 o 
  -4  19   7      122.48      480.34    323.78 o 
  -2  19   7      191.91      972.75    455.24 o 
   0  19   7       67.74      446.21    307.79 o 
   2  19   7       99.86      264.29    317.93 o 
   4  19   7     1210.48     1992.61    570.98 o 
   6  19   7        0.10      484.53    611.24 o 
   8  19   7       55.98     1597.09    813.03 o 
  10  19   7      136.18     1654.80    820.40 o 
  -7  20   7      481.99      642.79    399.79 o 
  -5  20   7      718.87     1035.48    408.71 o 
  -3  20   7        6.50      150.23    336.79 o 
  -1  20   7      796.04     1063.54    422.71 o 
   1  20   7       37.78      217.87    305.46 o 
   3  20   7     1407.66     1169.37    422.08 o 
   5  20   7      425.96      851.50    393.34 o 
   7  20   7       33.83      858.72    756.40 o 
  -4  21   7       18.00      422.71    417.74 o 
  -2  21   7       14.76      305.25    347.82 o 
   0  21   7     1044.30     1217.07    471.53 o 
   2  21   7       22.75       21.03    379.82 o 
   4  21   7      141.23      233.93    412.21 o 
   0   0   8      508.29      320.92    241.71 o 
   1   1   8     2601.96     2951.45    257.51 o 
   0   2   8     2478.41     2273.19    238.00 o 
   2   2   8       23.73        7.16    119.70 o 
  -1   3   8    27630.50    26056.93    431.09 o 
   1   3   8    12351.68    12032.55    381.81 o 
   3   3   8     1609.00     1856.91    186.01 o 
  -2   4   8      798.39      736.02    150.98 o 
   0   4   8      326.75      700.77    148.60 o 
   2   4   8     2990.29     2980.07    221.05 o 
   4   4   8     1087.09     1269.81    178.75 o 
  -3   5   8    10803.38    10612.07    354.60 o 
  -1   5   8       41.85      129.43    109.64 o 
   1   5   8     6232.27     5354.71    246.76 o 
   3   5   8       44.51       54.82    113.30 o 
   5   5   8    15552.63    13434.68    354.72 o 
  -4   6   8       24.19      169.12    132.99 o 
  -2   6   8     1017.24      859.33    166.91 o 
   0   6   8      587.99     1076.98    179.73 o 
   2   6   8      404.94      306.90    135.36 o 
   4   6   8      287.44      464.76    144.29 o 
   6   6   8     1047.93     1047.25    195.79 o 
  -5   7   8      513.99      610.46    149.15 o 
  -3   7   8     1419.78     1786.24    179.26 o 
  -1   7   8        5.23      205.49    123.39 o 
   1   7   8    19756.71    17865.46    433.23 o 
   3   7   8      189.14      259.88    133.79 o 
   5   7   8      223.52      221.29    146.36 o 
   7   7   8      904.69     1157.92    194.58 o 
  -6   8   8       11.59      116.29    132.63 o 
  -4   8   8     1738.26     2257.00    204.53 o 
  -2   8   8        2.24      176.67    126.25 o 
   0   8   8       37.99       -9.32    112.32 o 
   2   8   8     1236.20     1444.81    200.81 o 
   4   8   8      733.43      807.72    170.33 o 
   6   8   8       53.90      -72.15    124.03 o 
   8   8   8      678.81      551.27    186.82 o 
  -7   9   8        2.15      143.65    155.12 o 
  -5   9   8      241.15      390.63    175.60 o 
  -3   9   8    13856.67    14088.13    393.51 o 
  -1   9   8     3680.11     4179.46    250.29 o 
   1   9   8        1.22       94.48    135.99 o 
   3   9   8     3455.63     3438.51    250.17 o 
   5   9   8      636.32      648.71    161.04 o 
   7   9   8     8432.71     8104.64    370.68 o 
   9   9   8      662.95      604.57    181.38 o 
  -6  10   8      598.92      347.97    180.13 o 
  -4  10   8     2123.17     2394.67    236.65 o 
  -2  10   8      103.01      495.50    161.68 o 
   2  10   8        1.54      238.36    140.87 o 
   4  10   8        5.89       86.73    142.28 o 
   6  10   8      551.39      793.28    171.96 o 
   8  10   8        6.79      108.81    175.84 o 
  10  10   8       15.90      167.18    170.64 o 
  -9  11   8      147.70      440.03    213.20 o 
  -7  11   8     2746.40     2799.80    306.17 o 
  -5  11   8     2985.80     2573.31    288.98 o 
  -3  11   8     1464.46     1194.43    198.04 o 
  -1  11   8    11328.23     9598.92    450.85 o 
   1  11   8        0.98        0.37    139.38 o 
   3  11   8     4573.28     4559.32    398.16 o 
   5  11   8       35.10      102.35    131.51 o 
   7  11   8       56.31       33.99    158.99 o 
   9  11   8     2776.68     2830.33    312.24 o 
  11  11   8      671.32     1415.84    335.51 o 
  -8  12   8      863.43      723.41    259.10 o 
  -6  12   8     2020.25     2101.94    287.18 o 
  -4  12   8      103.19      286.40    164.89 o 
  -2  12   8     1515.86     1536.10    222.97 o 
   0  12   8      331.33      656.73    173.15 o 
   2  12   8     1537.07      938.67    204.68 o 
   4  12   8      198.87      270.42    165.48 o 
   6  12   8      152.49      174.06    151.45 o 
   8  12   8      151.33      480.53    187.87 o 
  10  12   8      747.44      996.84    253.20 o 
  12  12   8        1.20      570.69    344.70 o 
 -11  13   8      473.99      680.42    322.76 o 
  -9  13   8     3123.01     3775.87    513.85 o 
  -7  13   8      955.41      951.80    290.80 o 
  -5  13   8      125.90      247.35    221.21 o 
  -3  13   8     2503.61     1776.46    243.58 o 
  -1  13   8     1582.67     1295.03    222.16 o 
   1  13   8      194.52      327.26    162.12 o 
   3  13   8      282.12      233.07    160.74 o 
   5  13   8     5709.08     4929.04    368.40 o 
   7  13   8      344.29      344.11    185.86 o 
   9  13   8     1567.40     1473.15    273.65 o 
  11  13   8      182.52      687.05    317.46 o 
  13  13   8      834.84     1212.86    450.98 o 
 -12  14   8       11.15      226.48    359.80 o 
 -10  14   8        3.59      -69.42    306.68 o 
  -8  14   8      171.84      631.66    297.73 o 
  -6  14   8      150.81       27.97    264.40 o 
  -4  14   8      219.35       47.84    263.71 o 
  -2  14   8      445.59      411.05    200.23 o 
   0  14   8     2616.74     2273.36    272.54 o 
   2  14   8        0.78      198.54    163.09 o 
   4  14   8      638.82      746.77    228.62 o 
   6  14   8      923.39     1523.42    265.48 o 
   8  14   8       54.32      608.68    231.62 o 
  10  14   8       62.07      703.99    323.27 o 
  12  14   8       39.47      900.28    563.27 o 
  14  14   8       45.06      321.17    392.67 o 
 -13  15   8      416.94      920.41    582.53 o 
 -11  15   8       13.47      101.86    371.85 o 
  -9  15   8      345.56     1062.99    582.36 o 
  -7  15   8     1684.40      914.15    357.94 o 
  -5  15   8     1768.59     1064.56    347.02 o 
  -3  15   8      777.61      557.73    247.79 o 
  -1  15   8       13.08      -64.28    214.21 o 
   1  15   8     1305.31      973.88    240.18 o 
   3  15   8     2244.93     2544.90    383.25 o 
   5  15   8     1840.51     2783.05    347.15 o 
   7  15   8       48.83      519.52    341.81 o 
   9  15   8        0.82      967.39    443.40 o 
  11  15   8     4525.38     6230.40    656.13 o 
  13  15   8        0.45      371.80    471.90 o 
 -12  16   8        5.93     -447.71    391.61 o 
 -10  16   8      105.17      392.09    476.83 o 
  -8  16   8      106.98      469.92    426.34 o 
  -6  16   8      171.08      177.06    343.23 o 
  -4  16   8      144.29       -4.99    273.16 o 
  -2  16   8      991.55      732.94    284.77 o 
   0  16   8       77.52       67.04    238.12 o 
   2  16   8      213.95      216.22    264.33 o 
   4  16   8      456.90      856.58    257.24 o 
   6  16   8      157.15      988.51    564.49 o 
   8  16   8      138.09      873.36    430.77 o 
  10  16   8      140.85     1710.95    897.37 o 
  12  16   8      122.51     1004.57    843.72 o 
 -11  17   8      556.14      952.28    466.50 o 
  -9  17   8        8.95      792.63    357.12 o 
  -7  17   8      851.30      842.17    366.31 o 
  -5  17   8       32.60     -451.42    300.95 o 
  -1  17   8     2729.85     2432.33    401.96 o 
   1  17   8      258.24      437.72    265.83 o 
   3  17   8       92.88     1521.76   1381.49 o 
   5  17   8        1.39      337.22    582.29 o 
   7  17   8     5596.39     4549.92    703.49 o 
   9  17   8      968.72     1694.41    419.08 o 
 -10  18   8      209.88     1005.64    623.95 o 
  -8  18   8        2.45      379.78    362.98 o 
  -6  18   8       43.43      680.73    442.14 o 
  -4  18   8        8.23      844.97    385.41 o 
   0  18   8      797.41     1034.62    403.57 o 
   2  18   8       43.75      301.78    369.74 o 
   4  18   8      161.16      733.67    356.01 o 
   6  18   8       57.01      645.98    887.87 o 
   8  18   8       11.32     1668.23   1059.69 o 
  -7  19   8     1075.27     1491.17    453.45 o 
  -5  19   8     1537.76     1285.24    466.75 o 
  -3  19   8       66.10      514.43    509.61 o 
  -1  19   8      213.74      680.03    424.48 o 
   1  19   8        3.97     1091.61    662.94 o 
   3  19   8     2239.75     2444.43    447.23 o 
   5  19   8     1122.82     2355.61   1094.47 o 
   7  19   8      337.74     1793.78    739.50 o 
  -6  20   8       18.68      456.54    387.62 o 
  -4  20   8      116.62      699.42    518.65 o 
  -2  20   8       17.66      827.19    464.88 o 
   0  20   8       92.71     1059.55    556.80 o 
   2  20   8       27.26      423.39    378.84 o 
   4  20   8        0.18      463.48    418.01 o 
   6  20   8       30.07     -169.20    429.91 o 
   0   1   9     4263.57     4193.67    311.72 o 
  -1   2   9     1167.30     1482.91    227.30 o 
   1   2   9     7540.26     7273.38    328.72 o 
  -2   3   9     1170.19     1243.16    177.87 o 
   0   3   9     9444.56     9127.69    356.86 o 
   2   3   9     3409.57     3189.10    263.61 o 
  -3   4   9     3775.01     3352.79    249.65 o 
  -1   4   9     1318.54     1330.85    183.82 o 
   1   4   9     1179.34     1028.45    204.48 o 
   3   4   9     8112.04     8350.19    365.39 o 
  -4   5   9     5216.67     4607.72    286.24 o 
  -2   5   9     1451.23     1445.86    201.69 o 
   0   5   9       35.84      165.01    134.56 o 
   2   5   9    10758.51    10064.22    314.14 o 
   4   5   9     2591.62     2666.31    235.02 o 
  -5   6   9      851.17      710.78    184.53 o 
  -3   6   9     6223.15     6024.25    314.30 o 
  -1   6   9     3450.13     3637.04    258.43 o 
   1   6   9    10131.99     9482.23    318.29 o 
   3   6   9     1350.92     1402.55    179.48 o 
   5   6   9      144.81      214.72    150.24 o 
  -6   7   9     2454.58     2691.75    255.35 o 
  -4   7   9     1549.38     1313.97    200.31 o 
  -2   7   9     3790.79     3310.47    257.72 o 
   0   7   9     1441.31     1813.18    212.89 o 
   2   7   9      474.86      553.18    155.50 o 
   4   7   9     1009.07     1275.29    187.36 o 
   6   7   9       55.85      158.52    159.90 o 
  -7   8   9     1806.33     2306.63    262.87 o 
  -5   8   9     2194.98     1825.22    251.10 o 
  -3   8   9     7372.97     7122.49    351.02 o 
  -1   8   9     1735.26     2194.29    234.84 o 
   1   8   9      279.05      221.75    138.66 o 
   3   8   9     2259.62     2683.92    235.25 o 
   5   8   9     1452.97     1167.97    200.75 o 
   7   8   9     2357.82     2295.76    274.68 o 
  -8   9   9     4254.36     4147.53    349.99 o 
  -6   9   9     3291.51     3387.28    321.70 o 
  -4   9   9      365.31      280.55    159.34 o 
  -2   9   9     4455.75     4768.17    303.61 o 
   0   9   9     2209.39     2531.85    249.36 o 
   2   9   9      738.84      471.93    154.44 o 
   4   9   9     1225.84     1144.75    190.65 o 
   6   9   9     2960.77     2999.75    265.13 o 
   8   9   9      328.17      237.68    192.35 o 
  -9  10   9        8.21      440.07    203.10 o 
  -7  10   9     1091.37     1123.27    236.69 o 
  -5  10   9     8731.28     7927.47    454.39 o 
  -3  10   9     1322.34     1315.24    230.65 o 
  -1  10   9      225.62      160.53    148.13 o 
   1  10   9     2657.78     3425.09    277.73 o 
   3  10   9     1466.37     1361.91    203.77 o 
   5  10   9      419.71      446.13    164.20 o 
   7  10   9       22.48      279.89    180.06 o 
   9  10   9     1194.68     1236.42    254.50 o 
  -8  11   9     1457.15     1001.03    238.53 o 
  -6  11   9     3063.71     2706.14    310.97 o 
  -4  11   9     6692.55     6921.98    421.97 o 
  -2  11   9        3.75      169.26    166.12 o 
   0  11   9     4530.31     4064.70    296.11 o 
   2  11   9      897.54      851.23    207.78 o 
   4  11   9      475.37      348.92    149.29 o 
   6  11   9     2101.37     1876.45    250.76 o 
   8  11   9     1296.20     1165.69    245.93 o 
  10  11   9      415.28     1018.30    257.01 o 
 -11  12   9      853.81     1243.67    343.41 o 
  -9  12   9      444.99      873.97    296.98 o 
  -7  12   9      852.38     1392.27    269.35 o 
  -5  12   9       54.88      177.00    192.57 o 
  -3  12   9       68.07      132.02    189.94 o 
  -1  12   9     4137.08     4546.08    358.31 o 
   1  12   9     1763.38     1376.38    223.07 o 
   3  12   9       16.67      118.76    168.29 o 
   5  12   9      292.18      337.31    163.34 o 
   7  12   9       33.17      467.22    208.82 o 
   9  12   9     1789.65     2133.48    413.22 o 
  11  12   9      364.00      737.28    304.71 o 
 -12  13   9      736.84     1108.94    465.44 o 
 -10  13   9      717.31     1285.89    359.88 o 
  -8  13   9       25.22      113.07    271.28 o 
  -6  13   9      466.63      350.53    241.15 o 
  -4  13   9     1295.12     1400.89    265.98 o 
  -2  13   9      702.58      513.66    196.52 o 
   0  13   9      840.67      973.08    223.65 o 
   2  13   9     3751.52     3364.47    315.04 o 
   4  13   9       29.18      134.46    175.17 o 
   6  13   9     2035.14     1408.12    249.46 o 
   8  13   9      888.13      900.51    249.85 o 
  10  13   9        0.37      631.00    284.17 o 
 -13  14   9      762.46      914.33    397.00 o 
 -11  14   9      752.21      699.60    350.80 o 
  -9  14   9       26.90      197.96    321.72 o 
  -7  14   9      156.93      493.01    308.88 o 
  -5  14   9     3326.83     2989.02    435.30 o 
  -3  14   9     1145.11     1013.47    269.80 o 
  -1  14   9      618.41     1075.35    245.63 o 
   1  14   9      112.07      333.15    184.27 o 
   3  14   9      100.22      306.73    195.79 o 
   5  14   9     1389.78     1753.09    276.62 o 
   7  14   9     2174.21     2505.92    368.06 o 
   9  14   9      162.53      632.45    322.21 o 
  11  14   9     1158.49     2347.76    571.56 o 
  13  14   9       38.13      270.29    362.29 o 
 -12  15   9        1.74       46.71    367.78 o 
 -10  15   9       91.05      122.88    398.81 o 
  -8  15   9      502.42      439.33    371.47 o 
  -6  15   9       17.42      479.07    311.30 o 
  -4  15   9     1049.86     1020.21    340.58 o 
  -2  15   9       13.83       58.45    244.10 o 
   0  15   9        8.70      320.70    213.72 o 
   2  15   9     1876.97     2176.62    288.42 o 
   4  15   9     1155.29      926.12    257.39 o 
   6  15   9      407.71     1050.96    269.64 o 
   8  15   9      945.26     1542.98    359.50 o 
  10  15   9      327.04     1620.98    656.67 o 
  12  15   9      226.37     1920.81    752.90 o 
 -11  16   9        0.97      425.24    450.39 o 
  -9  16   9      290.76      276.03    405.46 o 
  -7  16   9     1403.06     1041.38    398.26 o 
  -5  16   9      361.78      224.49    313.25 o 
  -3  16   9      426.06      353.40    332.79 o 
  -1  16   9        1.16      148.26    275.80 o 
   1  16   9      388.45      539.48    303.12 o 
   3  16   9     3084.15     2542.74    400.75 o 
   5  16   9        0.98      400.16    266.94 o 
   7  16   9       90.35      909.66    499.72 o 
   9  16   9      148.52     1182.61    487.35 o 
 -10  17   9      241.58      825.65    901.58 o 
  -8  17   9      347.52       43.37    503.77 o 
  -6  17   9        2.42     -209.26    355.42 o 
  -4  17   9      128.22      226.44    300.54 o 
  -2  17   9     1318.27     1020.45    475.93 o 
   0  17   9       26.42        6.57    303.61 o 
   2  17   9      464.91      633.22    335.37 o 
   4  17   9      425.47      770.39    346.46 o 
   6  17   9      623.86     1063.77    321.06 o 
   8  17   9      971.90     1489.66    408.52 o 
  10  17   9      387.30     1425.05    497.09 o 
  -9  18   9       86.31      561.34    727.79 o 
  -7  18   9       77.00      116.54    421.34 o 
  -5  18   9        0.03       98.35    385.99 o 
  -3  18   9      434.44      373.41    370.45 o 
  -1  18   9     1699.93     2295.61    636.64 o 
   1  18   9       59.46      872.80    458.64 o 
   3  18   9      164.66      144.89    315.11 o 
   5  18   9      148.69      596.77    401.67 o 
   7  18   9     1375.19     2730.09    850.85 o 
  -6  19   9      806.98      776.02    463.00 o 
  -4  19   9       59.87      896.41    466.64 o 
  -2  19   9      423.19      886.81    495.43 o 
   0  19   9      181.85      854.95    577.92 o 
   2  19   9      177.98      110.78    430.74 o 
   4  19   9      981.82      702.64    780.49 o 
   6  19   9      178.02     1073.41    609.87 o 
  -3  20   9      463.16     1252.05    501.58 o 
  -1  20   9       53.93      745.67    541.13 o 
   1  20   9      115.61     1265.17    572.12 o 
   3  20   9      809.79      791.84    637.55 o 
   1   1  10     1844.38     1529.63    245.62 o 
   0   2  10    18702.93    16096.36    517.47 o 
   2   2  10     2246.01     1612.21    248.86 o 
  -1   3  10        4.71      -93.95    116.90 o 
   3   3  10     2025.06     2807.16    275.12 o 
  -2   4  10      229.50      262.11    148.60 o 
   0   4  10     3332.04     2933.34    307.01 o 
   2   4  10        0.46      -28.09    118.67 o 
   4   4  10     6918.85     6552.90    336.23 o 
  -3   5  10      523.66      656.74    175.06 o 
  -1   5  10     6082.04     5759.01    311.98 o 
   1   5  10      275.52      290.17    150.48 o 
   3   5  10      109.14      320.53    163.93 o 
   5   5  10       36.58      -14.23    136.64 o 
  -4   6  10     6391.62     6088.34    338.11 o 
  -2   6  10       81.56       70.58    139.66 o 
   0   6  10     8986.24     7814.62    395.92 o 
   2   6  10     3666.71     4039.26    307.48 o 
   4   6  10      221.30      297.41    163.23 o 
   6   6  10      493.67      896.98    197.43 o 
  -5   7  10     9584.21    10690.15    424.54 o 
  -3   7  10     1428.58     1957.32    235.83 o 
  -1   7  10        4.63       19.69    141.19 o 
   1   7  10      271.77      312.53    155.63 o 
   3   7  10     5988.73     5163.87    344.95 o 
   5   7  10     4797.00     5212.82    342.60 o 
   7   7  10     2269.07     2773.06    286.06 o 
  -6   8  10      317.09      324.37    165.33 o 
  -4   8  10     2658.75     2399.32    293.88 o 
  -2   8  10    11574.07    11014.66    421.14 o 
   0   8  10     1902.78     1691.34    229.19 o 
   2   8  10       11.14       95.41    148.73 o 
   4   8  10       30.01      -53.98    146.59 o 
   6   8  10     2345.63     2622.22    283.81 o 
   8   8  10     2595.61     2595.20    312.56 o 
  -7   9  10       13.24       92.12    182.48 o 
  -5   9  10     4252.45     3828.81    346.95 o 
  -3   9  10       44.13      331.96    167.44 o 
  -1   9  10     2684.19     2461.58    256.03 o 
   1   9  10     2227.40     2284.86    267.79 o 
   3   9  10      162.80      205.82    167.54 o 
   5   9  10       37.70      325.70    161.47 o 
   7   9  10        6.67      150.68    178.98 o 
   9   9  10     7434.07     6551.47    485.13 o 
  -8  10  10       15.66      443.61    208.73 o 
  -6  10  10     5005.53     4162.94    367.12 o 
  -4  10  10      919.48      635.40    216.03 o 
  -2  10  10     1113.88      605.62    205.42 o 
   0  10  10       85.73      -66.98    140.74 o 
   2  10  10     1054.53      766.74    209.52 o 
   4  10  10     1767.46     1258.39    229.15 o 
   6  10  10      891.81      988.31    219.29 o 
   8  10  10      133.93      293.60    198.65 o 
  10  10  10      190.13      443.90    245.11 o 
  -9  11  10      305.84       99.90    213.98 o 
  -7  11  10        4.66       72.29    196.19 o 
  -5  11  10     1537.95     2000.68    284.73 o 
  -3  11  10     2517.66     1870.61    269.98 o 
  -1  11  10      381.65      258.60    185.16 o 
   1  11  10      601.89      858.40    207.26 o 
   3  11  10        3.61      121.27    177.24 o 
   5  11  10     2784.54     2391.89    260.25 o 
   7  11  10     1011.48     1241.65    251.67 o 
   9  11  10      288.44      258.91    216.78 o 
  11  11  10      135.46      642.39    285.45 o 
 -10  12  10     2304.56     2555.00    484.48 o 
  -8  12  10        2.52      546.49    244.80 o 
  -6  12  10     2733.85     2555.21    332.01 o 
  -4  12  10      221.84      309.07    200.47 o 
  -2  12  10     2531.35     2270.34    304.85 o 
   0  12  10      904.80     1112.47    469.05 o 
   2  12  10       94.35      251.79    211.42 o 
   4  12  10      587.22      624.60    227.42 o 
   6  12  10      508.25      591.28    221.23 o 
   8  12  10      614.68      787.37    248.80 o 
  10  12  10     1575.56     1425.95    316.21 o 
  12  12  10       20.81      292.15    319.13 o 
 -11  13  10       13.26      123.77    326.80 o 
  -9  13  10      160.62      121.89    283.88 o 
  -7  13  10     2802.75     2378.79    414.87 o 
  -5  13  10       24.34      318.26    227.75 o 
  -3  13  10      211.39      383.98    203.61 o 
  -1  13  10       48.01      396.63    212.18 o 
   1  13  10     1204.00     1047.58    248.45 o 
   3  13  10     1029.63     1160.83    299.41 o 
   5  13  10     1420.66     1713.19    350.33 o 
   7  13  10      742.90     1280.66    292.55 o 
   9  13  10       33.80      515.76    272.12 o 
  11  13  10      757.96     1556.31    399.86 o 
  13  13  10      176.41      800.18    502.21 o 
 -12  14  10      905.69     1309.82    437.32 o 
 -10  14  10       15.58      620.53    367.13 o 
  -8  14  10        2.50      206.30    316.12 o 
  -6  14  10      391.98      166.02    293.66 o 
  -4  14  10     5103.80     3728.47    409.09 o 
  -2  14  10       37.25      190.23    198.82 o 
   0  14  10      297.50      483.18    217.78 o 
   2  14  10      845.75      997.47    246.27 o 
   4  14  10      850.57     1084.29    303.73 o 
   6  14  10     1477.52     2133.74    470.04 o 
   8  14  10      191.90      232.07    354.95 o 
  10  14  10      749.55     2383.17    880.84 o 
  12  14  10      184.96     1170.44    532.62 o 
 -11  15  10      671.68      611.16    408.57 o 
  -9  15  10       80.71      383.00    357.11 o 
  -7  15  10       78.15      559.70    342.65 o 
  -5  15  10      401.73      503.76    331.52 o 
  -3  15  10       76.38       35.88    279.36 o 
  -1  15  10     3010.66     2456.93    357.02 o 
   1  15  10      154.15      531.71    258.04 o 
   3  15  10      111.13      266.42    261.26 o 
   5  15  10      195.06      264.77    307.23 o 
   7  15  10     1978.95     2149.31    419.89 o 
  11  15  10       65.17     1094.17    769.30 o 
 -10  16  10       12.78      358.56    481.71 o 
  -8  16  10     1864.65     1917.88    456.29 o 
  -6  16  10      294.75      580.62    360.53 o 
  -4  16  10       15.21     -111.57    291.62 o 
  -2  16  10       61.80      -24.16    286.90 o 
   0  16  10       15.63      226.48    272.55 o 
   2  16  10     3757.75     3392.16    420.84 o 
   4  16  10       54.25      639.40    303.21 o 
   6  16  10       53.47      462.88    335.46 o 
   8  16  10     1292.30     1651.87    502.03 o 
  -9  17  10       31.19      349.72    592.49 o 
  -7  17  10       30.20      -95.03    412.99 o 
  -5  17  10      748.07     1285.89    450.52 o 
  -3  17  10      465.12      492.50    336.37 o 
  -1  17  10       20.34     -149.96    292.76 o 
   1  17  10      221.79      993.82    362.38 o 
   3  17  10      570.16      742.90    474.09 o 
   5  17  10      186.26      350.94    414.83 o 
   7  17  10        0.95      658.19    378.73 o 
  -6  18  10      406.24       83.94    584.59 o 
  -4  18  10      359.85      560.87    409.84 o 
  -2  18  10     1301.34      639.27    403.82 o 
   0  18  10      397.85     1130.48    437.29 o 
   2  18  10        2.14      508.15    346.99 o 
   4  18  10      269.48     1023.78    796.19 o 
   6  18  10      346.94     1379.38    634.12 o 
  -3  19  10      363.03      674.40    570.55 o 
  -1  19  10        3.87     1066.03    664.02 o 
   1  19  10      277.29     1708.98    801.96 o 
   0   1  11     1187.41     1486.32    243.85 o 
  -1   2  11     9087.50     8544.70    468.19 o 
   1   2  11     9742.63     9258.18    510.24 o 
  -2   3  11     2893.54     2775.84    316.84 o 
   0   3  11    16482.54    14495.29    545.80 o 
   2   3  11     1981.84     2065.92    294.74 o 
  -3   4  11      453.52      714.16    225.80 o 
  -1   4  11    12938.71    12359.53    525.24 o 
   1   4  11      869.16     1204.55    240.81 o 
   3   4  11      303.40      472.76    181.57 o 
  -4   5  11      667.91      827.78    230.03 o 
  -2   5  11     6637.95     7644.73    511.88 o 
   0   5  11     1059.68      960.29    233.22 o 
   2   5  11     1711.10     1449.91    256.47 o 
   4   5  11      798.22      579.84    202.64 o 
  -5   6  11     6432.18     6673.46    406.11 o 
  -3   6  11        1.18      -14.43    170.15 o 
  -1   6  11      453.94      808.11    225.83 o 
   1   6  11      196.07      424.09    169.57 o 
   3   6  11     1193.65      897.30    222.76 o 
   5   6  11     4819.85     4433.63    355.80 o 
  -6   7  11     2155.14     1765.58    290.27 o 
  -4   7  11      719.80      762.00    210.48 o 
  -2   7  11        0.98      230.21    176.34 o 
   0   7  11     3259.92     2887.68    296.98 o 
   2   7  11     2096.93     1817.30    262.53 o 
   4   7  11     2652.32     2278.50    300.32 o 
   6   7  11      460.59      909.65    213.93 o 
  -5   8  11     2427.37     2466.72    288.43 o 
  -3   8  11     2472.00     2314.27    292.77 o 
  -1   8  11     3560.49     3747.63    336.11 o 
   1   8  11       38.42       91.48    165.82 o 
   3   8  11     1325.54     1219.92    242.20 o 
   5   8  11      836.06      543.74    209.41 o 
   7   8  11     2052.24     1989.24    292.63 o 
  -8   9  11      982.22     1241.26    257.15 o 
  -6   9  11      949.18     1173.69    272.86 o 
  -4   9  11     5043.87     5996.04    415.17 o 
  -2   9  11     3570.65     3352.73    349.15 o 
   0   9  11       10.37       26.08    160.07 o 
   2   9  11     1109.24     1447.54    243.39 o 
   4   9  11      175.15      440.58    189.52 o 
   6   9  11       46.19      255.19    203.24 o 
   8   9  11     2481.44     2351.48    353.31 o 
  -9  10  11     3168.99     2710.11    332.73 o 
  -7  10  11        6.78      313.82    219.91 o 
  -5  10  11      151.37       59.66    195.20 o 
  -3  10  11     2114.10     1442.69    264.15 o 
  -1  10  11     1626.40     1442.01    296.97 o 
   1  10  11       88.47      190.32    183.49 o 
   3  10  11      757.94      819.82    229.22 o 
   5  10  11     1789.88     1506.72    262.79 o 
   7  10  11     1132.99      709.30    253.77 o 
   9  10  11     2282.89     1330.01    296.82 o 
 -10  11  11       63.65      575.56    251.10 o 
  -8  11  11     1065.36      945.45    264.09 o 
  -6  11  11     1556.01     1723.36    297.06 o 
  -4  11  11     2183.08     2226.26    308.62 o 
  -2  11  11      851.49      744.02    257.65 o 
   0  11  11       36.52       76.55    178.86 o 
   2  11  11      106.37      127.85    178.63 o 
   4  11  11      795.62      863.39    226.23 o 
   6  11  11      675.63     1088.39    277.34 o 
   8  11  11      208.33      375.50    352.16 o 
  10  11  11     1231.11     1330.49    377.55 o 
 -11  12  11       43.30      600.96    331.26 o 
  -9  12  11      760.24      647.78    273.94 o 
  -7  12  11     2183.76     1568.71    306.74 o 
  -5  12  11      102.98      279.27    213.70 o 
  -3  12  11     1861.49     2437.03    343.74 o 
  -1  12  11       58.79      191.81    196.41 o 
   1  12  11      539.54      756.98    250.34 o 
   3  12  11     2088.18     2028.88    305.38 o 
   5  12  11     1991.85     1880.14    326.88 o 
   7  12  11        0.34      408.66    248.45 o 
   9  12  11     1143.26     1832.15    385.90 o 
  11  12  11     1139.21     1438.59    336.88 o 
 -12  13  11        2.13      459.45    474.61 o 
 -10  13  11       92.72      321.93    483.82 o 
  -8  13  11     1463.36     1262.35    361.39 o 
  -6  13  11     1929.13     1639.09    338.08 o 
  -4  13  11        9.47       83.12    204.25 o 
  -2  13  11      756.11      450.86    258.03 o 
   0  13  11      279.32      379.70    228.69 o 
   2  13  11      500.28      547.53    247.44 o 
   4  13  11        8.91      351.71    243.27 o 
   6  13  11      139.69      660.36    292.92 o 
   8  13  11      200.25      434.67    343.62 o 
  10  13  11      237.94     1082.63    333.77 o 
  12  13  11      554.90      720.72    400.96 o 
 -11  14  11      277.45      757.60    398.28 o 
  -9  14  11       83.99      284.22    334.42 o 
  -7  14  11      937.18      848.07    367.56 o 
  -5  14  11      186.67      112.70    295.65 o 
  -3  14  11      137.24      441.05    261.44 o 
  -1  14  11      212.47      298.41    233.13 o 
   1  14  11      148.97      444.32    245.07 o 
   3  14  11      426.71      578.81    246.13 o 
   5  14  11     1923.06     1596.92    434.54 o 
   7  14  11      424.06     1071.48    508.21 o 
   9  14  11      292.86      554.12    385.97 o 
  11  14  11     1105.62     3088.54   1034.85 o 
 -10  15  11      271.22     1105.64    662.16 o 
  -8  15  11       21.70      238.11    345.60 o 
  -6  15  11        0.48      -49.47    314.14 o 
  -4  15  11      131.48      452.00    328.20 o 
  -2  15  11      747.14      875.50    320.15 o 
   0  15  11      779.17      843.27    284.08 o 
   2  15  11      344.96      512.30    259.35 o 
   4  15  11        6.73      441.47    310.69 o 
   6  15  11      559.22     1093.26    528.16 o 
   8  15  11      303.80      820.68    445.98 o 
  10  15  11      509.33     3060.13   1712.49 o 
  -9  16  11      225.75      312.73    426.25 o 
  -7  16  11      386.80       64.63    354.75 o 
  -5  16  11      996.87     1386.85    389.55 o 
  -3  16  11       32.72      401.55    314.95 o 
  -1  16  11      471.89      573.72    341.59 o 
   1  16  11      585.00      657.20    323.70 o 
   3  16  11      143.50      641.07    332.94 o 
   5  16  11      327.41      373.45    353.57 o 
   7  16  11      472.18     1120.46    581.91 o 
   9  16  11        0.50     1070.21    590.68 o 
  -6  17  11      639.84      154.45    404.52 o 
  -4  17  11     1696.88     1770.34    471.48 o 
  -2  17  11      393.52      907.48    426.35 o 
   0  17  11      223.50      399.35    364.97 o 
   2  17  11      451.49      334.33    381.70 o 
   4  17  11      628.96      994.86    475.63 o 
   6  17  11      189.34      683.43    457.06 o 
  -5  18  11      111.89      547.43    427.36 o 
  -3  18  11      223.27     -156.31    418.82 o 
  -1  18  11      269.60      107.82    400.71 o 
   1  18  11      922.00     1246.18    656.75 o 
   3  18  11       78.56     1014.77    581.94 o 
   5  18  11       13.96      761.21    628.17 o 
   0   0  12    19197.57    16980.27   1213.83 o 
   1   1  12        2.46      -27.78    167.81 o 
   0   2  12     1035.45      982.15    250.18 o 
   2   2  12     6763.89     5526.87    422.40 o 
  -1   3  12     2787.19     3144.73    348.52 o 
   1   3  12     2049.74     1773.99    293.28 o 
   3   3  12       69.45       66.43    181.22 o 
  -2   4  12     2314.45     2491.01    321.68 o 
   0   4  12        8.80      152.95    175.41 o 
   2   4  12       35.26      177.07    184.92 o 
   4   4  12     1548.53     1406.04    273.19 o 
  -3   5  12       94.67      287.71    208.52 o 
  -1   5  12       21.32      181.61    189.86 o 
   1   5  12     2155.53     1908.59    291.52 o 
   3   5  12        0.09      -84.86    164.89 o 
   5   5  12     1851.26     1860.71    313.19 o 
  -4   6  12     1548.25     1323.06    265.09 o 
  -2   6  12     5383.71     4700.24    408.68 o 
   0   6  12      364.71      318.44    218.92 o 
   2   6  12     5897.71     5571.87    438.14 o 
   4   6  12     2895.19     2581.52    356.23 o 
   6   6  12      105.82       45.70    200.93 o 
  -5   7  12      518.00      577.24    232.75 o 
  -3   7  12        5.60      249.06    197.00 o 
  -1   7  12      177.07      456.48    200.39 o 
   1   7  12      873.00      949.99    233.46 o 
   3   7  12      303.52      489.77    203.43 o 
   5   7  12      103.18       79.19    191.53 o 
   7   7  12      612.21      743.05    267.69 o 
  -6   8  12     4382.37     4441.44    527.11 o 
  -4   8  12     3432.95     3160.22    460.22 o 
  -2   8  12      160.27      150.32    202.62 o 
   0   8  12      653.53      634.00    222.80 o 
   2   8  12      678.14      385.25    209.49 o 
   4   8  12     3473.90     3386.85    420.11 o 
   6   8  12      657.13      540.86    256.74 o 
   8   8  12      623.40      946.34    303.07 o 
  -7   9  12      209.71      730.98    320.10 o 
  -5   9  12      313.63      434.63    266.66 o 
  -3   9  12      889.42     1022.34    355.54 o 
  -1   9  12       97.57      359.36    209.44 o 
   1   9  12      159.01      236.83    198.12 o 
   3   9  12       57.83       76.66    195.39 o 
   5   9  12      155.99      453.05    227.89 o 
   7   9  12      757.34      884.16    280.69 o 
   9   9  12      218.06      726.21    266.83 o 
  -8  10  12     3932.48     3388.93    458.82 o 
  -6  10  12      566.75      601.49    332.74 o 
  -4  10  12       96.85      410.23    275.76 o 
  -2  10  12       19.44      443.20    309.94 o 
   0  10  12      207.25      245.66    225.38 o 
   2  10  12      399.54      907.15    232.84 o 
   4  10  12      167.45      386.25    218.97 o 
   6  10  12     4152.69     3848.57    420.82 o 
   8  10  12       72.35      385.10    257.56 o 
  10  10  12     2696.50     2597.72    386.29 o 
  -9  11  12      217.61      435.17    246.49 o 
  -7  11  12      721.12      451.01    288.62 o 
  -5  11  12      316.43      230.60    298.53 o 
  -3  11  12       22.25      548.18    267.76 o 
   1  11  12       20.13      -16.40    200.74 o 
   3  11  12     1333.72      943.61    258.27 o 
   5  11  12        0.83      167.67    211.09 o 
   7  11  12      115.32      723.06    389.36 o 
   9  11  12      437.53      602.57    278.12 o 
  11  11  12        2.12      513.09    305.43 o 
 -10  12  12      104.13      533.72    345.49 o 
  -8  12  12      709.99      785.26    299.63 o 
  -6  12  12     1337.12     1476.84    368.79 o 
  -4  12  12     4440.05     4233.88    482.15 o 
  -2  12  12     1860.49     1860.74    354.31 o 
   0  12  12        0.14      298.21    224.37 o 
   2  12  12      580.07      527.56    230.58 o 
   4  12  12      307.65      459.93    266.44 o 
   6  12  12     1028.77     1378.53    344.97 o 
   8  12  12       49.01      567.03    480.14 o 
  10  12  12      536.05     1230.24    345.16 o 
  12  12  12      786.22     1041.87    456.10 o 
 -11  13  12       20.88       77.01    392.59 o 
  -9  13  12      250.47      449.12    378.06 o 
  -7  13  12       28.83      326.14    371.56 o 
  -5  13  12       42.46      221.35    259.75 o 
  -3  13  12      371.26      657.15    285.59 o 
  -1  13  12      603.80      843.31    267.83 o 
   1  13  12      380.85      103.70    219.76 o 
   3  13  12      341.78      440.47    404.31 o 
   5  13  12     1280.38      848.32    398.94 o 
   7  13  12       16.39      695.66    465.50 o 
   9  13  12      471.88      797.67    478.40 o 
  11  13  12        4.36      399.37    389.77 o 
 -10  14  12      474.88      384.03    422.46 o 
  -8  14  12      384.72      639.76    406.40 o 
  -6  14  12     1325.35      758.70    398.75 o 
  -4  14  12        0.01      309.61    312.08 o 
  -2  14  12      371.66      909.73    291.56 o 
   0  14  12      737.69      768.91    282.05 o 
   2  14  12     1412.02     1188.50    311.89 o 
   4  14  12        2.29      417.29    261.15 o 
   8  14  12     1515.93     1993.48    444.06 o 
  10  14  12       29.72      978.84    485.26 o 
  -9  15  12        1.02      321.51    397.11 o 
  -7  15  12       10.00     -270.14    376.30 o 
  -5  15  12       56.66      415.87    405.07 o 
  -3  15  12      574.25      851.39    404.88 o 
  -1  15  12       77.84      245.08    302.49 o 
   1  15  12      121.93      768.83    288.59 o 
   3  15  12       12.32      335.15    275.82 o 
   5  15  12      468.78      998.76    436.32 o 
   7  15  12       95.95      715.68    428.19 o 
   9  15  12       23.88     1501.93    947.97 o 
  -6  16  12      443.47      788.46    436.71 o 
  -4  16  12     1255.80      742.70    473.52 o 
  -2  16  12      111.41      132.68    400.26 o 
   0  16  12      613.61     1041.66    366.33 o 
   2  16  12        0.66        0.88    341.91 o 
   4  16  12      836.27     1049.10    401.87 o 
   6  16  12        0.77     1109.06    605.87 o 
  -5  17  12       89.65      163.59    428.14 o 
  -3  17  12      111.90      433.19    445.62 o 
  -1  17  12       61.58      307.92    424.98 o 
   1  17  12      239.70      534.89    442.07 o 
   3  17  12       27.67      957.81    477.74 o 
   5  17  12      149.59      508.35    491.57 o 
   0   1  13       27.03       51.14    195.71 o 
  -1   2  13        9.68       -0.13    182.23 o 
   1   2  13     3525.90     3842.36    400.57 o 
  -2   3  13      184.92      140.07    173.67 o 
   0   3  13      756.27      658.74    248.42 o 
   2   3  13     4533.73     4051.94    402.79 o 
  -3   4  13      967.61     1365.33    287.53 o 
  -1   4  13     3812.44     3669.75    383.14 o 
   1   4  13      603.48      543.21    230.19 o 
   3   4  13     2387.11     2293.51    342.83 o 
  -4   5  13       11.32      -24.26    205.32 o 
  -2   5  13     1287.99     1105.84    270.02 o 
   0   5  13      665.00      755.97    250.57 o 
   2   5  13       91.28      310.58    191.68 o 
   4   5  13       31.19       50.13    198.94 o 
  -5   6  13      183.55      362.89    218.33 o 
  -3   6  13       67.09      356.25    236.05 o 
  -1   6  13     1141.11      930.24    277.61 o 
   1   6  13     2586.81     2700.79    354.45 o 
   3   6  13     1481.49      923.11    288.92 o 
   5   6  13      421.09      376.69    233.29 o 
  -6   7  13     1751.47     1762.35    363.56 o 
  -4   7  13     1401.13     1292.50    284.60 o 
  -2   7  13       30.02       43.07    196.98 o 
   0   7  13      509.89      449.92    240.75 o 
   2   7  13      785.91      987.30    263.37 o 
   4   7  13     1059.86     1338.99    293.31 o 
   6   7  13      382.11      177.24    244.14 o 
  -7   8  13      395.86      594.57    324.43 o 
  -5   8  13     5065.22     6010.94    767.73 o 
  -3   8  13       21.69       -5.09    203.58 o 
  -1   8  13     1094.98     1347.46    278.95 o 
   1   8  13      185.38      334.57    223.46 o 
   3   8  13      299.33      785.29    272.92 o 
   5   8  13      256.91      -16.46    237.44 o 
   7   8  13      918.38     1472.25    657.63 o 
  -8   9  13      797.52     1299.41    370.19 o 
  -6   9  13     2423.55     2015.59    408.70 o 
  -4   9  13       19.83      484.31    302.08 o 
  -2   9  13      300.07      375.41    272.53 o 
   0   9  13     1156.13      817.52    288.70 o 
   2   9  13     1200.15     1384.26    295.03 o 
   4   9  13      476.47      164.05    237.03 o 
   6   9  13       56.72      410.79    264.87 o 
   8   9  13      643.56      982.39    346.39 o 
  -9  10  13      861.73      652.95    368.03 o 
  -7  10  13      183.07      102.50    309.98 o 
  -3  10  13     1284.43     1313.49    350.88 o 
  -1  10  13      801.33     1422.81    424.87 o 
   1  10  13     1158.21     1452.97    306.91 o 
   3  10  13        0.24      302.30    228.51 o 
   5  10  13     1092.20     1127.44    338.75 o 
   7  10  13      318.54      693.85    318.99 o 
   9  10  13      909.55     1024.20    427.15 o 
 -10  11  13      129.09      453.56    331.40 o 
  -8  11  13      298.67      849.66    377.48 o 
  -6  11  13       14.43      174.86    365.05 o 
  -4  11  13      934.79      729.05    315.13 o 
  -2  11  13      471.19      332.55    307.37 o 
   0  11  13     1459.55      870.42    324.34 o 
   2  11  13        5.55      328.82    270.50 o 
   4  11  13      108.34      812.40    688.41 o 
   6  11  13     1151.70      942.61    373.32 o 
   8  11  13       97.55      531.00    353.98 o 
  10  11  13       12.11      155.45    330.07 o 
 -11  12  13       91.66      755.03    527.85 o 
  -9  12  13       16.86      108.40    324.74 o 
  -7  12  13      510.01      389.03    332.26 o 
  -5  12  13      364.59      396.33    310.90 o 
  -3  12  13     1485.94     1398.72    366.95 o 
  -1  12  13      483.47      887.78    307.00 o 
   1  12  13      295.78      396.20    250.11 o 
   3  12  13      220.65      272.24    250.42 o 
   5  12  13      515.59     1308.19    691.46 o 
   7  12  13     1024.39     1129.82    390.32 o 
   9  12  13        6.65      450.30    354.80 o 
  11  12  13      669.55      437.63    478.93 o 
 -10  13  13      212.91      -42.23    475.45 o 
  -8  13  13      230.38      821.50    437.01 o 
  -6  13  13      780.10      266.39    314.85 o 
  -4  13  13       77.02      380.72    295.27 o 
  -2  13  13       62.80      600.92    416.07 o 
   0  13  13      177.34      400.97    270.38 o 
   2  13  13     1080.49      952.82    341.00 o 
   4  13  13       21.66       71.79    258.12 o 
   6  13  13      200.61      489.84    626.02 o 
   8  13  13      284.86      937.93    497.83 o 
  10  13  13        7.36      585.37    537.98 o 
  -7  14  13     1072.79     1087.57    599.93 o 
  -5  14  13      170.63      421.70    364.26 o 
  -3  14  13      589.94     1168.45    385.84 o 
  -1  14  13      122.30      623.07    306.13 o 
   1  14  13      229.20      436.78    295.95 o 
   3  14  13      147.98      841.00    335.87 o 
   5  14  13       26.01      118.29    358.69 o 
   7  14  13      488.82      853.34    468.52 o 
  -6  15  13       27.99      388.16    515.61 o 
  -4  15  13      452.07      119.24    461.15 o 
  -2  15  13      243.53      486.52    360.05 o 
   0  15  13      583.66      686.26    325.94 o 
   2  15  13      452.39      733.27    349.17 o 
   4  15  13      281.55      602.80    394.06 o 
   6  15  13       95.48     1054.40    481.87 o 
  -3  16  13        1.78      439.22    676.18 o 
  -1  16  13      188.14     -152.74    424.14 o 
   1  16  13       51.26      205.43    390.48 o 
   3  16  13      317.20      763.76    377.83 o 
   1   1  14     3024.74     2602.53    387.97 o 
   0   2  14      717.40      586.21    280.88 o 
   2   2  14      226.76       78.15    223.50 o 
  -1   3  14      343.01      321.55    242.50 o 
   1   3  14     3628.79     3820.04    435.17 o 
   3   3  14     2575.95     2903.78    393.11 o 
  -2   4  14      270.79       87.71    221.00 o 
   0   4  14      174.10       91.65    201.07 o 
   2   4  14        0.59      160.32    211.61 o 
   4   4  14      299.05      187.48    207.61 o 
  -3   5  14     2239.45     2253.40    347.22 o 
  -1   5  14     1861.07     1234.69    298.40 o 
   1   5  14      443.30      302.90    244.34 o 
   3   5  14      101.12      127.80    200.62 o 
   5   5  14      325.33      693.91    265.15 o 
  -4   6  14      283.59       90.68    221.08 o 
  -2   6  14      257.17      333.36    241.61 o 
   0   6  14     1479.81     1630.55    331.70 o 
   2   6  14        0.10      372.12    223.76 o 
   4   6  14     1358.70      902.58    274.61 o 
   6   6  14      433.32      342.26    253.36 o 
  -5   7  14     3691.67     3473.54    525.18 o 
  -3   7  14      402.06      680.65    297.33 o 
  -1   7  14      962.81     1402.22    315.69 o 
   1   7  14       10.20      469.20    265.23 o 
   3   7  14     1717.53     1625.94    313.79 o 
   5   7  14     1623.15     1742.52    322.37 o 
   7   7  14      508.78      612.06    348.56 o 
  -6   8  14       18.17      249.33    302.10 o 
  -4   8  14      175.74      411.54    250.71 o 
  -2   8  14      324.34      702.21    311.84 o 
   0   8  14        0.13     -119.29    237.64 o 
   2   8  14       28.90      241.54    245.94 o 
   4   8  14       64.27      202.37    213.44 o 
   6   8  14      192.64      227.60    293.67 o 
   8   8  14        0.81      228.87    274.03 o 
  -7   9  14        0.22      596.56    339.32 o 
  -5   9  14     1370.36     1332.85    382.53 o 
  -3   9  14      114.38      512.15    385.24 o 
  -1   9  14     1322.62     1046.88    305.64 o 
   1   9  14     1855.74     2473.12    546.20 o 
   3   9  14      479.89      464.15    257.22 o 
   5   9  14        8.36      384.53    260.10 o 
   7   9  14       49.08      813.51    387.17 o 
   9   9  14     2013.38     2352.05    756.22 o 
  -8  10  14      193.06      622.21    365.87 o 
  -6  10  14        5.94      100.74    376.01 o 
  -4  10  14      473.86      649.35    330.72 o 
  -2  10  14       97.44      135.05    278.37 o 
   0  10  14       28.61      472.89    291.28 o 
   2  10  14        5.21      491.47    345.91 o 
   4  10  14      138.62      162.87    244.58 o 
   6  10  14       55.44      965.31    496.01 o 
   8  10  14      106.34      543.78    333.29 o 
  10  10  14       53.00      437.64    355.21 o 
  -9  11  14     1069.70     1584.44    444.88 o 
  -7  11  14        5.64      610.56    355.53 o 
  -5  11  14      352.11      928.84    455.12 o 
  -3  11  14     1976.73     2302.50    471.95 o 
  -1  11  14       18.08      295.71    289.73 o 
   1  11  14       24.98      350.51    261.75 o 
   3  11  14      170.25     1722.37    852.52 o 
   5  11  14     1780.27     1771.90    390.25 o 
   7  11  14      951.03     1033.99    367.95 o 
   9  11  14       69.02      457.39    387.10 o 
  -8  12  14       10.62      286.61    340.56 o 
  -6  12  14        0.09      221.99    339.48 o 
  -4  12  14      279.74      580.82    325.63 o 
  -2  12  14      188.66      251.98    348.99 o 
   0  12  14      161.51      513.05    290.41 o 
   2  12  14      154.99      299.08    281.47 o 
   4  12  14       45.57      522.83    352.79 o 
   6  12  14      119.25      193.20    419.47 o 
   8  12  14       36.49      693.05    554.81 o 
  -7  13  14     1881.93     2178.89    536.03 o 
  -5  13  14       67.94      652.10    368.70 o 
  -3  13  14      366.41      575.82    344.89 o 
  -1  13  14      240.73      800.99    309.06 o 
   1  13  14      459.16      903.92    332.66 o 
   3  13  14      820.03     1061.07    384.17 o 
   5  13  14       66.79      596.03    375.75 o 
   7  13  14      138.24      615.64    682.95 o 
  -6  14  14        8.48      147.76    417.58 o 
  -4  14  14        0.02      456.86    405.43 o 
  -2  14  14       27.03      613.19    348.58 o 
   0  14  14       71.68      427.87    349.34 o 
   2  14  14       21.92      596.65    325.57 o 
   4  14  14        8.11      476.93    493.78 o 
   6  14  14        1.04      538.38    459.61 o 
  -3  15  14        1.41      536.22    448.01 o 
  -1  15  14     2067.54     1960.32    562.06 o 
   1  15  14        1.18      487.26    368.50 o 
   3  15  14        8.75      357.77    364.86 o 
   0   1  15     2496.44     2042.26    382.64 o 
  -1   2  15      340.81      624.36    286.67 o 
   1   2  15      203.22      116.38    274.05 o 
  -2   3  15       93.84       96.87    256.84 o 
   0   3  15       30.74      162.02    265.56 o 
   2   3  15     1859.76     2143.72    375.67 o 
  -3   4  15      141.10      387.90    255.13 o 
  -1   4  15      102.20      241.08    250.37 o 
   1   4  15      534.71      748.50    291.22 o 
   3   4  15     2362.64     2126.28    374.28 o 
  -4   5  15      138.42      220.71    235.41 o 
  -2   5  15     1211.64     1795.58    350.31 o 
   0   5  15      138.33      226.28    247.56 o 
   2   5  15     1327.90     1133.15    313.14 o 
   4   5  15      575.64      811.52    287.40 o 
  -5   6  15      152.76      474.25    353.33 o 
  -3   6  15     1424.02     1118.62    298.96 o 
  -1   6  15     2705.45     2799.44    414.38 o 
   1   6  15       25.76      433.99    251.98 o 
   3   6  15        3.57      156.04    234.44 o 
   5   6  15      257.88      336.32    264.05 o 
  -6   7  15      702.01     1328.30    497.27 o 
  -4   7  15       29.08      116.50    286.99 o 
  -2   7  15     1019.39      995.44    313.93 o 
   0   7  15       49.90      522.87    272.51 o 
   2   7  15      185.20      360.53    242.46 o 
   4   7  15     1728.36     1337.70    318.61 o 
   6   7  15       59.85      315.78    277.72 o 
  -7   8  15      150.68      218.86    352.64 o 
  -5   8  15      596.24     1022.34    403.21 o 
  -3   8  15      552.39      867.39    319.44 o 
  -1   8  15      161.44      271.91    266.93 o 
   1   8  15      378.65      313.60    267.27 o 
   3   8  15      704.50     1103.01    286.98 o 
   5   8  15      783.76      261.97    306.04 o 
  -8   9  15      526.23      921.91    389.06 o 
  -6   9  15      459.97     1087.11    373.74 o 
  -4   9  15        0.68      441.70    307.78 o 
  -2   9  15      145.72      459.29    433.99 o 
   0   9  15     1955.06     2095.98    418.60 o 
   2   9  15       79.20      415.28    270.78 o 
   4   9  15      220.77      525.54    275.61 o 
   6   9  15      138.47      286.04    304.86 o 
   8   9  15        1.63      575.32    391.54 o 
  -9  10  15      875.94      597.34    459.26 o 
  -7  10  15      159.71      274.48    353.43 o 
  -5  10  15      250.01      452.22    383.17 o 
  -1  10  15       91.19      574.33    352.15 o 
   1  10  15      870.36     1312.04    438.27 o 
   3  10  15       38.12      148.82    271.25 o 
   5  10  15      304.00      525.38    321.71 o 
   7  10  15       60.20      941.83    504.16 o 
   9  10  15      176.98      463.63    397.28 o 
  -8  11  15       56.24      493.64    375.79 o 
  -6  11  15      171.04      384.04    402.16 o 
  -4  11  15     1060.51     1007.12    391.21 o 
  -2  11  15      651.42      837.82    400.41 o 
   2  11  15      431.37     1127.20    466.52 o 
   4  11  15      242.00      568.88    366.08 o 
   6  11  15     1126.25     1175.77    454.82 o 
   8  11  15        0.24     1910.10   1535.21 o 
  -5  12  15        9.69      462.10    385.36 o 
  -3  12  15      657.44     1084.47    411.18 o 
  -1  12  15        0.91      540.57    368.01 o 
   1  12  15      196.62      616.70    340.06 o 
   3  12  15      828.00     1496.40    510.38 o 
   5  12  15      150.79      661.69    492.98 o 
  -4  13  15       93.87      256.66    372.35 o 
  -2  13  15        2.79      715.13    406.13 o 
   0  13  15       13.93      472.75    351.31 o 
   2  13  15     1061.64     1806.53    551.89 o 
   4  13  15       38.82      489.70    625.89 o 
   0   0  16     3011.09     4103.41   1174.97 o 
   1   1  16        0.77      157.61    295.38 o 
   0   2  16      494.17      402.88    311.98 o 
   2   2  16      234.62      234.73    298.92 o 
  -1   3  16      305.83      671.60    299.09 o 
   1   3  16      132.60      597.09    305.38 o 
   3   3  16        0.20      205.72    248.51 o 
  -2   4  16        1.50      333.29    277.65 o 
   0   4  16        2.78      145.08    263.28 o 
   2   4  16     3623.59     3870.06    488.67 o 
   4   4  16      151.44      430.53    291.64 o 
  -3   5  16      363.31      397.04    284.15 o 
  -1   5  16       39.78      315.09    253.75 o 
   1   5  16       38.81      352.84    269.41 o 
   3   5  16       68.16      295.68    316.77 o 
   5   5  16      370.23      852.43    301.08 o 
  -4   6  16      195.39      305.84    334.85 o 
  -2   6  16     2250.72     2494.53    398.51 o 
   0   6  16      638.18     1297.88    338.48 o 
   2   6  16      261.93      596.27    296.34 o 
   4   6  16      696.46     1204.40    353.18 o 
   6   6  16      166.74      376.70    325.59 o 
  -5   7  16       32.47      565.04    349.62 o 
  -3   7  16      274.58      729.90    343.65 o 
  -1   7  16       73.11      636.68    291.48 o 
   1   7  16      814.00     1233.02    338.28 o 
   3   7  16       48.68       80.44    249.18 o 
   5   7  16       82.05      257.77    330.05 o 
   7   7  16       17.09      645.74    381.69 o 
  -6   8  16     1143.18     1692.46    465.56 o 
  -4   8  16      351.18      248.92    390.60 o 
  -2   8  16       20.27      336.33    331.77 o 
   0   8  16      877.50     1199.09    373.53 o 
   2   8  16       15.49      158.75    239.24 o 
   4   8  16     1419.60     1806.01    363.73 o 
   6   8  16       14.31      645.17    358.58 o 
   8   8  16      170.47      494.87    387.97 o 
  -7   9  16      100.85      642.01    430.61 o 
  -5   9  16       48.28      233.99    392.52 o 
  -3   9  16      216.82      343.78    364.49 o 
  -1   9  16      118.13      564.93    369.31 o 
   1   9  16       25.94      465.70    299.51 o 
   3   9  16      430.44      931.62    361.21 o 
   5   9  16       48.20      184.08    321.64 o 
   7   9  16      346.75      660.45    385.95 o 
  -6  10  16       22.78      433.42    447.52 o 
  -4  10  16      779.68     1214.93    446.68 o 
  -2  10  16      379.43      591.34    461.97 o 
   0  10  16     1843.23     1868.51    468.66 o 
   2  10  16      146.13      716.95    381.17 o 
   4  10  16       32.33      296.03    340.05 o 
   6  10  16      294.12      601.25    427.13 o 
  -3  11  16        7.40      367.51    361.38 o 
  -1  11  16      124.61      569.71    456.63 o 
   1  11  16       46.25      785.46    424.15 o 
   3  11  16       98.80      423.14    418.81 o 
   0   1  17      898.30     1445.40    390.05 o 
  -1   2  17      268.58      584.42    347.36 o 
   1   2  17        2.13      413.52    319.99 o 
  -2   3  17      694.94     1196.07    356.55 o 
   0   3  17      212.58      618.68    345.54 o 
   2   3  17      248.66      580.70    338.10 o 
  -3   4  17       35.76      354.79    318.05 o 
  -1   4  17      382.85      404.48    327.60 o 
   1   4  17       83.40      698.05    338.35 o 
   3   4  17      971.14     1224.41    389.92 o 
  -4   5  17      668.58     1067.45    355.77 o 
  -2   5  17      737.92      723.36    322.34 o 
   0   5  17        0.65      606.07    311.37 o 
   2   5  17      234.72     1020.07    424.99 o 
   4   5  17      604.05      683.89    321.79 o 
  -5   6  17       68.46      191.70    345.12 o 
  -3   6  17      322.40      439.47    361.74 o 
  -1   6  17      376.47      748.37    322.07 o 
   1   6  17      554.31     1248.99    354.92 o 
   3   6  17       45.00      346.49    317.01 o 
   5   6  17      404.74     1220.15    422.01 o 
  -6   7  17      173.11      862.34    457.17 o 
  -4   7  17       37.07      479.72    374.65 o 
  -2   7  17       36.96      267.93    332.61 o 
   0   7  17       84.95      363.76    324.73 o 
   2   7  17      277.93      678.78    304.43 o 
   4   7  17      113.04      351.32    313.86 o 
   6   7  17       13.66      621.45    397.13 o 
  -5   8  17       72.83      671.57    409.74 o 
  -3   8  17       30.04      645.83    406.08 o 
  -1   8  17       14.01      249.00    374.33 o 
   1   8  17      752.70     1458.50    422.75 o 
   3   8  17      387.34      855.53    351.41 o 
   5   8  17        8.17      632.79    376.80 o 
  -2   9  17       56.78      511.20    505.45 o 
   0   9  17      603.53      813.66    477.99 o 
   2   9  17      362.65      674.07    378.32 o 
   1   1  18      764.65     1193.31    430.22 o 
   0   2  18       96.47      727.88    378.82 o 
   2   2  18      140.17      453.44    357.26 o 
  -1   3  18        0.63      286.66    331.50 o 
   1   3  18      364.75      933.95    399.85 o 
   3   3  18      263.23      571.07    346.16 o 
  -2   4  18      105.23      144.60    326.14 o 
   0   4  18      656.41     1024.30    389.97 o 
   2   4  18       39.74      471.29    364.81 o 
   4   4  18      108.28      679.14    368.29 o 
  -3   5  18      172.70      444.03    348.48 o 
  -1   5  18       51.18      547.37    355.19 o 
   1   5  18      231.72      413.95    355.68 o 
   3   5  18      212.83      589.07    379.55 o 
   0   6  18      276.79      557.46    336.54 o 
                                                 
